# Supplementary material for: Analyzing Single Molecule Localization Microscopy Data Using Cubic Splines
Source: Sci Rep. 2017 Apr 3;7:552. doi: 10.1038/s41598-017-00622-w (PMC5428856; doi:10.1038/s41598-017-00622-w)
Supplement: Supplementary file 1 — Python code and Data [file 41598_2017_622_MOESM1_ESM.zip]

Archive with 63 entries (57 files):
- supplement/
- supplement/figure3/
- supplement/figure3/dao3d_zvals.py
- supplement/figure3/bead_locs.txt
- supplement/figure3/calculate_deviation_xyz.py
- supplement/figure3/tile_psf_calib.py
- supplement/figure3/dao3d_wx_wy_vs_z.py
- supplement/figure3/README.txt
- supplement/figure3/spline_fit_bead_locs.xml
- supplement/figure3/average_deviation_xyz_vs_z.py
- supplement/figure3/real_vs_measured_z.py
- supplement/figure3/bead_locs_spliner.txt
- supplement/figure3/tile_psf_testing.py
- supplement/figure3/crao_bounds.py
- supplement/figure3/test_3d_3d_zcal.xml
- supplement/figure3/plot_results.py
- supplement/figure3/rebin.py
- supplement/figure3/pupil_math.py
- supplement/figure3/test_3d_3d_zfit.xml
- supplement/figure5/
- supplement/figure5/spline_to_tiff.py
- supplement/figure5/spline_fit_sp.xml
- supplement/figure5/sequence-as-stack-Beads-DH-Exp.tif
- supplement/figure5/calculate_deviation_xyz.py
- supplement/figure5/activations.csv
- supplement/figure5/spline_fit_dh.xml
- supplement/figure5/tile_psf_calib.py
- supplement/figure5/README.txt
- supplement/figure5/average_deviation_xyz_vs_z.py
- supplement/figure5/rotated_saddlep_psf_zmn.txt
- supplement/figure5/bead_locs_spliner.txt
- supplement/figure5/tile_psf_testing.py
- supplement/figure5/crao_bounds.py
- supplement/figure5/smlm_truth_to_bin.py
- supplement/figure5/plot_results.py
- supplement/figure5/rebin.py
- supplement/figure5/pupil_math.py
- supplement/README.txt
- supplement/figure4/
- supplement/figure4/psf_movie.inf
- supplement/figure4/spline_fit_std.xml
- supplement/figure4/density_0p03.dax
- supplement/figure4/density_0p1.inf
- supplement/figure4/README.txt
- supplement/figure4/psf_movie_olist.bin
- supplement/figure4/density_0p3.dax
- supplement/figure4/psf_movie.dax
- supplement/figure4/density_0p03.inf
- supplement/figure4/density_0p3.inf
- supplement/figure4/density_0p1.dax
- supplement/figure4/plot_timing_results.py
- supplement/figure4/test_3d_Z.xml
- supplement/figure2/
- supplement/figure2/saddle_point_psf_zmn.txt
- supplement/figure2/README.txt
- supplement/figure2/README.txt~
- supplement/figure2/rescale_make_beads.py
- supplement/figure2/psf_spline_difference.py
- supplement/figure2/gauss_astig_difference.py
- supplement/figure2/pupil_math.py
- supplement/figure2/make_difference_pictures.py
- supplement/figure1/
- supplement/figure1/plot_spline_explanation.py
