# Supplementary material for: Analyzing Single Molecule Localization Microscopy Data Using Cubic Splines
Source: Sci Rep. 2017 Apr 3;7:552. doi: 10.1038/s41598-017-00622-w (PMC5428856; doi:10.1038/s41598-017-00622-w)
Supplement: Supplementary file 1 — Python code and Data [file 41598_2017_622_MOESM1_ESM.zip › supplement/figure3/dao3d_zvals.py]

#!/usr/bin/python
#
# Given the wx, wy spline calculate the best fit z value.
#
# Hazen 10/16
#

import matplotlib
import matplotlib.pyplot as pyplot
import numpy
import sys

import storm_analysis.sa_library.i3dtype as i3dtype
import storm_analysis.sa_library.readinsight3 as readinsight3
import storm_analysis.sa_library.writeinsight3 as writeinsight3

if (len(sys.argv) != 3):
    print("usage: <measured locations> <spline_wx_wy.npy>")
    exit()

measured_i3 = readinsight3.loadI3File(sys.argv[1])
[sp_z, sp_wx, sp_wy] = numpy.load(sys.argv[2])

# Calculate wx, wy.
nm_per_pixel = 160.0

ax = measured_i3['ax']
ww = measured_i3['w']
wx = numpy.sqrt(numpy.sqrt(ww*ww/ax)/nm_per_pixel)
wy = numpy.sqrt(numpy.sqrt(ww*ww*ax)/nm_per_pixel)

for i in range(measured_i3.size):
    if ((i%1000)==0):
        print("Analyzing", i)
        
    dwx = sp_wx - wx[i]
    dwy = sp_wy - wy[i]
    dd = dwx*dwx + dwy*dwy
    imin = numpy.argmin(dd)
    measured_i3['z'][i] = sp_z[imin]
    measured_i3['zc'][i] = sp_z[imin]

with writeinsight3.I3Writer("spline_zlist.bin") as i3out:
    i3out.addMolecules(measured_i3)
