# Supplementary material for: Analyzing Single Molecule Localization Microscopy Data Using Cubic Splines
Source: Sci Rep. 2017 Apr 3;7:552. doi: 10.1038/s41598-017-00622-w (PMC5428856; doi:10.1038/s41598-017-00622-w)
Supplement: Supplementary file 1 — Python code and Data [file 41598_2017_622_MOESM1_ESM.zip › supplement/figure3/bead_locs.txt]

12.875 12.875 100.000 50.000
12.875 40.125 100.000 50.000
12.875 67.375 100.000 50.000
12.875 94.625 100.000 50.000
12.875 121.875 100.000 50.000
12.875 149.125 100.000 50.000
12.875 176.375 100.000 50.000
12.875 203.625 100.000 50.000
12.875 230.875 100.000 50.000
40.125 12.875 100.000 50.000
40.125 40.125 100.000 50.000
40.125 67.375 100.000 50.000
40.125 94.625 100.000 50.000
40.125 121.875 100.000 50.000
40.125 149.125 100.000 50.000
40.125 176.375 100.000 50.000
40.125 203.625 100.000 50.000
40.125 230.875 100.000 50.000
67.375 12.875 100.000 50.000
67.375 40.125 100.000 50.000
67.375 67.375 100.000 50.000
67.375 94.625 100.000 50.000
67.375 121.875 100.000 50.000
67.375 149.125 100.000 50.000
67.375 176.375 100.000 50.000
67.375 203.625 100.000 50.000
67.375 230.875 100.000 50.000
94.625 12.875 100.000 50.000
94.625 40.125 100.000 50.000
94.625 67.375 100.000 50.000
94.625 94.625 100.000 50.000
94.625 121.875 100.000 50.000
94.625 149.125 100.000 50.000
94.625 176.375 100.000 50.000
94.625 203.625 100.000 50.000
94.625 230.875 100.000 50.000
121.875 12.875 100.000 50.000
121.875 40.125 100.000 50.000
121.875 67.375 100.000 50.000
121.875 94.625 100.000 50.000
121.875 121.875 100.000 50.000
121.875 149.125 100.000 50.000
121.875 176.375 100.000 50.000
121.875 203.625 100.000 50.000
121.875 230.875 100.000 50.000
149.125 12.875 100.000 50.000
149.125 40.125 100.000 50.000
149.125 67.375 100.000 50.000
149.125 94.625 100.000 50.000
149.125 121.875 100.000 50.000
149.125 149.125 100.000 50.000
149.125 176.375 100.000 50.000
149.125 203.625 100.000 50.000
149.125 230.875 100.000 50.000
176.375 12.875 100.000 50.000
176.375 40.125 100.000 50.000
176.375 67.375 100.000 50.000
176.375 94.625 100.000 50.000
176.375 121.875 100.000 50.000
176.375 149.125 100.000 50.000
176.375 176.375 100.000 50.000
176.375 203.625 100.000 50.000
176.375 230.875 100.000 50.000
203.625 12.875 100.000 50.000
203.625 40.125 100.000 50.000
203.625 67.375 100.000 50.000
203.625 94.625 100.000 50.000
203.625 121.875 100.000 50.000
203.625 149.125 100.000 50.000
203.625 176.375 100.000 50.000
203.625 203.625 100.000 50.000
203.625 230.875 100.000 50.000
230.875 12.875 100.000 50.000
230.875 40.125 100.000 50.000
230.875 67.375 100.000 50.000
230.875 94.625 100.000 50.000
230.875 121.875 100.000 50.000
230.875 149.125 100.000 50.000
230.875 176.375 100.000 50.000
230.875 203.625 100.000 50.000
230.875 230.875 100.000 50.000
