# Supplementary material for: Analyzing Single Molecule Localization Microscopy Data Using Cubic Splines
Source: Sci Rep. 2017 Apr 3;7:552. doi: 10.1038/s41598-017-00622-w (PMC5428856; doi:10.1038/s41598-017-00622-w)
Supplement: Supplementary file 1 — Python code and Data [file 41598_2017_622_MOESM1_ESM.zip › supplement/figure3/calculate_deviation_xyz.py]

#!/usr/bin/python
#
# Assumes all the data in a frame has the same z position.
#
# Hazen 05/16
#

import numpy
import sys

import storm_analysis.sa_library.gaussfit as gaussfit
import storm_analysis.sa_library.readinsight3 as readinsight3
import storm_analysis.sa_library.ia_utilities_c as utilC

if (len(sys.argv) != 4):
    print("usage: <true locations> <measured locations> <results.txt>")
    exit()

# For converting XY units to nanometers.
pixel_size = 160.0

truth_i3 = readinsight3.I3Reader(sys.argv[1])
measured_i3 = readinsight3.I3Reader(sys.argv[2])

with open(sys.argv[3], "w") as fp:
    for i in range(truth_i3.getNumberFrames()):
        t_locs = truth_i3.getMoleculesInFrame(i+1)
        m_locs = measured_i3.getMoleculesInFrame(i+1, good_only = True)

        p_index = utilC.peakToPeakIndex(m_locs['xc'], m_locs['yc'], t_locs['xc'], t_locs['yc'])
        dx = []
        dy = []
        dz = []
        for i in range(m_locs.size):
            x_diff = m_locs['xc'][i] - t_locs['xc'][p_index[i]]
            y_diff = m_locs['yc'][i] - t_locs['yc'][p_index[i]]
            z_diff = m_locs['zc'][i] - t_locs['zc'][p_index[i]]
            if (abs(z_diff) < 200):
                dx.append(pixel_size * x_diff)
                dy.append(pixel_size * y_diff)
                dz.append(z_diff)
                #print z_diff, m_locs['zc'][i], t_locs['zc'][p_index[i]]

        if (len(dx) > 15):
            dx = numpy.array(dx)
            dy = numpy.array(dy)
            dz = numpy.array(dz)
            #dz -= numpy.mean(dz)
            for i in range(dx.size):
                fp.write("{0:.6f} {1:.6f} {2:.6f} {3:.6f}\n".format(t_locs['zc'][0], dx[i], dy[i], dz[i]))


#
# The MIT License
#
# Copyright (c) 2016 Zhuang Lab, Harvard University
#
# Permission is hereby granted, free of charge, to any person obtaining a copy
# of this software and associated documentation files (the "Software"), to deal
# in the Software without restriction, including without limitation the rights
# to use, copy, modify, merge, publish, distribute, sublicense, and/or sell
# copies of the Software, and to permit persons to whom the Software is
# furnished to do so, subject to the following conditions:
#
# The above copyright notice and this permission notice shall be included in
# all copies or substantial portions of the Software.
#
# THE SOFTWARE IS PROVIDED "AS IS", WITHOUT WARRANTY OF ANY KIND, EXPRESS OR
# IMPLIED, INCLUDING BUT NOT LIMITED TO THE WARRANTIES OF MERCHANTABILITY,
# FITNESS FOR A PARTICULAR PURPOSE AND NONINFRINGEMENT. IN NO EVENT SHALL THE
# AUTHORS OR COPYRIGHT HOLDERS BE LIABLE FOR ANY CLAIM, DAMAGES OR OTHER
# LIABILITY, WHETHER IN AN ACTION OF CONTRACT, TORT OR OTHERWISE, ARISING FROM,
# OUT OF OR IN CONNECTION WITH THE SOFTWARE OR THE USE OR OTHER DEALINGS IN
# THE SOFTWARE.
#
