# Supplementary material for: Analyzing Single Molecule Localization Microscopy Data Using Cubic Splines
Source: Sci Rep. 2017 Apr 3;7:552. doi: 10.1038/s41598-017-00622-w (PMC5428856; doi:10.1038/s41598-017-00622-w)
Supplement: Supplementary file 1 — Python code and Data [file 41598_2017_622_MOESM1_ESM.zip › supplement/figure3/dao3d_wx_wy_vs_z.py]

#!/usr/bin/python
#
# Determine best fit spline to wx(z), wy(z).
#
# Hazen 10/16
#

import matplotlib
import matplotlib.pyplot as pyplot
import numpy
import scipy
import scipy.interpolate
import sys

import storm_analysis.sa_library.readinsight3 as readinsight3

if (len(sys.argv) != 3):
    print("usage: <true locations> <measured locations>")
    exit()

truth_i3 = readinsight3.loadI3File(sys.argv[1])
measured_i3 = readinsight3.loadI3File(sys.argv[2])

# Load z and calculate mask.
zz = truth_i3['z']
z_mask = (zz > -400.0) & (zz < 400.0)
zzm = zz[z_mask]

# Calculate wx, wy.
nm_per_pixel = 160.0

ax = measured_i3['ax']
ww = measured_i3['w']
wx = numpy.sqrt(numpy.sqrt(ww*ww/ax)/nm_per_pixel)
wy = numpy.sqrt(numpy.sqrt(ww*ww*ax)/nm_per_pixel)
wxm = wx[z_mask]
wym = wy[z_mask]

# Bin data
srange = 400
sstep = 50
bin_edges = numpy.arange(-srange,srange+1, sstep)
centers = bin_edges[1:] - 0.5 * (bin_edges[1] - bin_edges[0])
wxb = numpy.zeros(centers.shape)
wyb = numpy.zeros(centers.shape)
for i in range(bin_edges.shape[0] - 1):
    z_mask = (zz > bin_edges[i]) & (zz < bin_edges[i+1])
    wxb[i] = numpy.mean(wx[z_mask])
    wyb[i] = numpy.mean(wy[z_mask])

# Calculate interpolation.
fwxb = scipy.interpolate.interp1d(centers, wxb, kind = 'cubic')
fwyb = scipy.interpolate.interp1d(centers, wyb, kind = 'cubic')

xfwxb = numpy.arange(-srange + sstep,srange - sstep,0.5)
yfwxb = fwxb(xfwxb)
yfwyb = fwyb(xfwxb)

numpy.save("spline_wx_wy.npy", [xfwxb, yfwxb, yfwyb])

# Plots.
fig = pyplot.figure()
pyplot.scatter(zzm, wxm, color = "red")
pyplot.scatter(zzm, wym, color = "green")
pyplot.plot(xfwxb, yfwxb, color = "black")
pyplot.plot(xfwxb, yfwyb, color = "black")
pyplot.show()
