# Supplementary material for: Analyzing Single Molecule Localization Microscopy Data Using Cubic Splines
Source: Sci Rep. 2017 Apr 3;7:552. doi: 10.1038/s41598-017-00622-w (PMC5428856; doi:10.1038/s41598-017-00622-w)
Supplement: Supplementary file 1 — Python code and Data [file 41598_2017_622_MOESM1_ESM.zip › supplement/figure3/README.txt]

1. Create PSF and z_offset file.

$ python pupil_math.py astig.tif


2. Create tiled movie for Z calibration and spline determination (movie.tif).

$ python tile_psf_calib.py astig.tif z_offset.txt movie.tif


3. Create tiled movie for testing (test_movie.tif).

$ python tile_psf_testing.py astig.tif z_offset.txt test_movie.tif 


4. Generate psf file and spline from psf movie.

$ python /path/to/storm-analysis/storm_analysis/spliner/measure_psf.py --movie movie.tif --bin movie_olist.bin --psf psf_sim.psf --aoi_size 10 --zrange 600.0
$ python /path/to/storm-analysis/storm_analysis/spliner/psf_to_spline.py --psf psf_sim.psf --spline psf_sim.spline --spline_size 16


5. Analyze test movie. The initial peak locations are provided so that this only testing fitting not peak finding.

# 3D-DAOSTORM
$ python /path/to/storm-analysis/storm_analysis/daostorm_3d/mufit_analysis.py --movie test_movie.tif --bin test_movie_mlist.bin --xml test_3d_3d_zfit.xml

# Spliner
$ python /path/to/storm-analysis/storm_analysis/spliner/spline_analysis.py --movie test_movie.tif --bin test_movie_slist.bin --xml spline_fit_bead_locs.xml


6. Calculate spline curve for getting z from wx, wy for 3D-DAOSTORM.

$ python dao3d_wx_wy_vs_z.py test_movie_olist.bin test_movie_mlist.bin 


7. Fit z for 3D-DAOSTORM, the z fits are saved in file called spline_zlist.bin.

$ python dao3d_zvals.py test_movie_mlist.bin spline_wx_wy.npy


8. Measure error in x, y and z.

# 3D-DAOSTORM
$ python calculate_deviation_xyz.py  test_movie_olist.bin spline_zlist.bin dao_results.txt

# Spliner
$ python calculate_deviation_xyz.py  test_movie_olist.bin test_movie_slist.bin spliner_results.txt 


9. Measure average error in x, y and z as a function of z.

$ python average_deviation_xyz_vs_z.py dao_results.txt
$ python average_deviation_xyz_vs_z.py spliner_results.txt


10. Calculate Cramer-Rao bounds.

$ python crao_bounds.py


11. Graphs, you need to copy in the results from (10) into this file by hand.

$ python plot_results.py
