# Supplementary material for: Analyzing Single Molecule Localization Microscopy Data Using Cubic Splines
Source: Sci Rep. 2017 Apr 3;7:552. doi: 10.1038/s41598-017-00622-w (PMC5428856; doi:10.1038/s41598-017-00622-w)
Supplement: Supplementary file 1 — Python code and Data [file 41598_2017_622_MOESM1_ESM.zip › supplement/figure3/average_deviation_xyz_vs_z.py]

#!/usr/bin/python
#
# Average error in xyz as a function of z.
#
# Hazen 05/16
#

import matplotlib
import matplotlib.pyplot as pyplot
import numpy
import sys

import storm_analysis.sa_library.gaussfit as gaussfit

if (len(sys.argv) != 2):
    print("usage: <errors.txt>")
    exit()

def calcError(data, h_range):

    if True:
        return [0, 0, numpy.mean(numpy.abs(data)), 0]

    #
    # Alternative calculation based on histogramming the data, fitting
    # a gaussian and returning the sigma of the fit.
    #
    [hist, bins] = numpy.histogram(data, bins = 30, range = (-h_range, h_range))
    hist = hist.astype(numpy.float)/numpy.sum(hist)
    centers = bins[:-1] + 0.5 * (bins[1] - bins[0])
    bin_size = bins[1] - bins[0]
    [fit, good] = gaussfit.fitSymmetricGaussian1D(hist)
    fitfn = gaussfit.symmetricGaussian1D(*fit)
    fitv = fitfn(*numpy.indices(hist.shape))

    if False:
        print(numpy.sum(hist))
        fig = pyplot.figure()
        pyplot.scatter(centers, hist, color = "blue")
        pyplot.plot(centers, fitv, color = "black")
        pyplot.show()

    return [centers, hist, fit[3] * bin_size * 0.5, fitv]

data = numpy.loadtxt(sys.argv[1])
print(data.shape)
print("X error mean:", numpy.mean(data[:,1]))
print("Y error mean:", numpy.mean(data[:,2]))
print("Z error mean:", numpy.mean(data[:,3]))

z_ranges = [[-350.0, -250.0], [-250.0, -150.0], [-150.0, -50.0], [-50.0, 50.0], [50.0, 150.0], [150.0, 250.0], [250.0, 350.0]]
for z_range in z_ranges:
    mask = (z_range[0] < data[:,0]) & (data[:,0] < z_range[1])

    vals = [0.5 * (z_range[0] + z_range[1])]
    
    results = calcError(data[mask,1], 40.0)
    vals.append(results[2])

    results = calcError(data[mask,2], 40.0)
    vals.append(results[2])

    results = calcError(data[mask,3], 40.0)
    vals.append(results[2])

    print(vals, ",")


#
# The MIT License
#
# Copyright (c) 2016 Zhuang Lab, Harvard University
#
# Permission is hereby granted, free of charge, to any person obtaining a copy
# of this software and associated documentation files (the "Software"), to deal
# in the Software without restriction, including without limitation the rights
# to use, copy, modify, merge, publish, distribute, sublicense, and/or sell
# copies of the Software, and to permit persons to whom the Software is
# furnished to do so, subject to the following conditions:
#
# The above copyright notice and this permission notice shall be included in
# all copies or substantial portions of the Software.
#
# THE SOFTWARE IS PROVIDED "AS IS", WITHOUT WARRANTY OF ANY KIND, EXPRESS OR
# IMPLIED, INCLUDING BUT NOT LIMITED TO THE WARRANTIES OF MERCHANTABILITY,
# FITNESS FOR A PARTICULAR PURPOSE AND NONINFRINGEMENT. IN NO EVENT SHALL THE
# AUTHORS OR COPYRIGHT HOLDERS BE LIABLE FOR ANY CLAIM, DAMAGES OR OTHER
# LIABILITY, WHETHER IN AN ACTION OF CONTRACT, TORT OR OTHERWISE, ARISING FROM,
# OUT OF OR IN CONNECTION WITH THE SOFTWARE OR THE USE OR OTHER DEALINGS IN
# THE SOFTWARE.
#
