# Supplementary material for: Analyzing Single Molecule Localization Microscopy Data Using Cubic Splines
Source: Sci Rep. 2017 Apr 3;7:552. doi: 10.1038/s41598-017-00622-w (PMC5428856; doi:10.1038/s41598-017-00622-w)
Supplement: Supplementary file 1 — Python code and Data [file 41598_2017_622_MOESM1_ESM.zip › supplement/figure3/real_vs_measured_z.py]

#!/usr/bin/python
#
# Plot actual versus measured z positions.
#
# Hazen 04/16
#

import matplotlib
import matplotlib.pyplot as pyplot
import numpy
import sys

import storm_analysis.sa_library.readinsight3 as readinsight3
import storm_analysis.sa_library.ia_utilities_c as utilC

if (len(sys.argv) != 3):
    print("usage: <true locations> <measured locations>")
    exit()

truth_i3 = readinsight3.I3Reader(sys.argv[1])
measured_i3 = readinsight3.I3Reader(sys.argv[2])

real_z = []
meas_z = []
for i in range(truth_i3.getNumberFrames()):
    t_locs = truth_i3.getMoleculesInFrame(i+1)
    m_locs = measured_i3.getMoleculesInFrame(i+1, good_only = True)

    p_index = utilC.peakToPeakIndex(m_locs['xc'], m_locs['yc'], t_locs['xc'], t_locs['yc'])
    dx = numpy.zeros(m_locs.size)
    dy = numpy.zeros(m_locs.size)
    for j in range(m_locs.size):
        dx = m_locs['xc'][j] - t_locs['xc'][p_index[j]]
        dy = m_locs['yc'][j] - t_locs['yc'][p_index[j]]
        dd = dx*dx + dy*dy
        if (dd < 1.0):
            real_z.append(t_locs['zc'][p_index[j]])
            meas_z.append(m_locs['zc'][j])

            if True:
                dz = t_locs['zc'][p_index[j]] - m_locs['zc'][j]
                if (abs(dz) > 500):
                    print("Large Z error:", dz, i, m_locs['xc'][j], m_locs['yc'][j], t_locs['fr'][p_index[j]], m_locs['fr'][j])

    #if (len(real_z) > 2000):
    #    break

real_z = numpy.array(real_z)
meas_z = numpy.array(meas_z)

f1 = numpy.polyfit(real_z, meas_z, 1)
p1 = numpy.poly1d(f1)
x1 = numpy.array([-2000, 2000])
y1 = numpy.array(p1(x1))

x2 = y2 = numpy.array([-2000, 2000])

print("Fit", f1)

fig = pyplot.figure()
ax = fig.add_subplot(111, aspect = 1.0)
ax.scatter(real_z, meas_z)
ax.plot(x1, y1)
ax.plot(x2, y2, color = "black")

pyplot.xlabel("actual z position")
pyplot.ylabel("measured z position")

pyplot.xlim((-600,600))
pyplot.ylim((-600,600))

pyplot.show()

#
# The MIT License
#
# Copyright (c) 2016 Zhuang Lab, Harvard University
#
# Permission is hereby granted, free of charge, to any person obtaining a copy
# of this software and associated documentation files (the "Software"), to deal
# in the Software without restriction, including without limitation the rights
# to use, copy, modify, merge, publish, distribute, sublicense, and/or sell
# copies of the Software, and to permit persons to whom the Software is
# furnished to do so, subject to the following conditions:
#
# The above copyright notice and this permission notice shall be included in
# all copies or substantial portions of the Software.
#
# THE SOFTWARE IS PROVIDED "AS IS", WITHOUT WARRANTY OF ANY KIND, EXPRESS OR
# IMPLIED, INCLUDING BUT NOT LIMITED TO THE WARRANTIES OF MERCHANTABILITY,
# FITNESS FOR A PARTICULAR PURPOSE AND NONINFRINGEMENT. IN NO EVENT SHALL THE
# AUTHORS OR COPYRIGHT HOLDERS BE LIABLE FOR ANY CLAIM, DAMAGES OR OTHER
# LIABILITY, WHETHER IN AN ACTION OF CONTRACT, TORT OR OTHERWISE, ARISING FROM,
# OUT OF OR IN CONNECTION WITH THE SOFTWARE OR THE USE OR OTHER DEALINGS IN
# THE SOFTWARE.
#
