# Supplementary material for: Analyzing Single Molecule Localization Microscopy Data Using Cubic Splines
Source: Sci Rep. 2017 Apr 3;7:552. doi: 10.1038/s41598-017-00622-w (PMC5428856; doi:10.1038/s41598-017-00622-w)
Supplement: Supplementary file 1 — Python code and Data [file 41598_2017_622_MOESM1_ESM.zip › supplement/figure3/tile_psf_testing.py]

#!/usr/bin/env python

import numpy
import os
import sys
import tifffile

import storm_analysis.sa_library.i3dtype as i3dtype
import storm_analysis.sa_library.writeinsight3 as writeinsight3

import rebin

if (len(sys.argv) != 4):
    print("usage: <psf.tif> <z_offset.txt> <movie.tif>")
    exit()

downsample = 4

print("Downsampling by", downsample)

intensity = 4000.0  # This number gives a fit area (i.e. photon count) of about 3000 as measured 3D-DAOSTORM.
background = 100
frame_size = 256


def makeFrame(psf):
    norm_psf = psf/numpy.sum(psf)
    #norm_psf = psf
    frame = numpy.zeros((downsample * frame_size, downsample * frame_size))
    locations = []
    x_start = 0
    for j in range(9):
        y_start = 0
        for k in range(9):
            frame[x_start:x_start+psf_xy_size,y_start:y_start+psf_xy_size] = norm_psf
            locations.append([float(x_start), float(y_start)])
            y_start += psf_xy_size + 2*downsample + 1
        x_start += psf_xy_size + 2*downsample + 1
    frame = rebin.bin_ndarray(frame, (frame_size, frame_size))

    return frame, locations


psf = tifffile.imread(sys.argv[1])
psf_xy_size = psf.shape[1]
psf_z_size = psf.shape[0]

#psf = psf * psf_z_size / numpy.sum(psf)
#print("PSF sum", str(numpy.sum(psf)), psf_z_size)

z_offset = numpy.loadtxt(sys.argv[2])
z_mid = z_offset.shape[0]/2

# Save movie, locations and offset file.
locations = None
i3_name = os.path.splitext(sys.argv[3])[0] + "_olist.bin"
xy_offset = 0.5*float(psf_xy_size)/downsample + 0.5 - 0.125
counter = 0
with tifffile.TiffWriter(sys.argv[3]) as tif:
    with writeinsight3.I3Writer(i3_name) as i3w:

        # Get PSFs in appropriate z range.
        for i in range(psf_z_size):

            z_off = z_offset[i,1]
            if (z_off < -400):
                continue
            if (z_off > 400):
                continue

            if ((i%10)==0):
                print("Frame", i, z_off, str(numpy.sum(psf[i,:,:])))

            for j in range(4):
                [frame, locations] = makeFrame(psf[i,:,:])
                if ((i%10) == 0) and (j == 0):
                    print(numpy.sum(frame))
            
                frame = numpy.random.poisson(frame * intensity + background)
                tif.save(frame.astype(numpy.uint16) + 100)

                if (counter == 0):
                    mols = i3dtype.createDefaultI3Data(len(locations))
                    for j in range(len(locations)):
                        [xl, yl] = map(lambda x: x/downsample, locations[j])
                        mols['x'][j] = xl + xy_offset
                        mols['xc'][j] = xl + xy_offset
                        mols['y'][j] = yl + xy_offset
                        mols['yc'][j] = yl + xy_offset

                for j in range(len(locations)):
                    mols['z'][j] = z_off
                    mols['zc'][j] = z_off
                    mols['fr'][j] = counter + 1
                i3w.addMolecules(mols)

                counter += 1
