# Supplementary material for: Analyzing Single Molecule Localization Microscopy Data Using Cubic Splines
Source: Sci Rep. 2017 Apr 3;7:552. doi: 10.1038/s41598-017-00622-w (PMC5428856; doi:10.1038/s41598-017-00622-w)
Supplement: Supplementary file 1 — Python code and Data [file 41598_2017_622_MOESM1_ESM.zip › supplement/figure3/plot_results.py]

#!/usr/bin/python
#
# Make plot for figure fitting accuracy.
#
# Hazen 05/16
#

import matplotlib
import matplotlib.pyplot as pyplot
import numpy
import os
import sys

if (len(sys.argv) != 1):
    print("usage: ...")
    exit()

# Dao results
dao_results = numpy.array([

    [-300.0, 5.5240891728395063, 13.485292976337449, 13.468621399176955] ,
    [-200.0, 4.4608157784636484, 9.3014790099451297, 12.462277091906721] ,
    [-100.0, 4.1546684708504804, 6.4150281522633747, 10.857338820301782] ,
    [0.0, 4.8423859231824418, 4.8305688899176955, 10.066015089163237] ,
    [100.0, 6.4441145027434841, 4.2230223566529492, 10.963134430727024] ,
    [200.0, 9.2689597863511661, 4.4963378233882034, 12.238168724279836] ,
    [300.0, 13.610843186556927, 5.6191519509602195, 13.392832647462278] ,

    ])

# Spline results
sp_results = numpy.array([

    [-300.0, 5.3914182860082303, 12.740591381687244, 12.038533382030179] ,
    [-200.0, 4.3895998278463653, 8.5209848388203024, 10.659352081961591] ,
    [-100.0, 4.10872099074074, 5.8779042767489713, 8.9487380137174206] ,
    [0.0, 4.6995777349108367, 4.7499413559670778, 8.397629697187929] ,
    [100.0, 6.02200150308642, 4.1632775658436216, 8.8834761347736624] ,
    [200.0, 8.4227776213991756, 4.4075761543209877, 10.781044376886145] ,
    [300.0, 12.851806872427982, 5.4796794513031548, 12.045230797325102] ,
    
    ])

# Cramer-Rao bounds
cr_bounds = numpy.loadtxt("cr_bound.txt")


# Configure plots
matplotlib.rc('axes', linewidth=2)
matplotlib.rc('legend', fontsize=18, handlelength=2)

matplotlib.rcParams['figure.autolayout'] = True
matplotlib.rcParams['font.size'] = 22
matplotlib.rcParams['savefig.directory'] = os.chdir(os.getcwd())
matplotlib.rcParams['xtick.labelsize'] = 20
matplotlib.rcParams['xtick.major.size'] = 5
matplotlib.rcParams['xtick.major.width'] = 2
matplotlib.rcParams['ytick.labelsize'] = 20
matplotlib.rcParams['ytick.major.size'] = 5
matplotlib.rcParams['ytick.major.width'] = 2


### XY plot.

fig = pyplot.figure()

# Plot.
pyplot.scatter(dao_results[:,0], dao_results[:,1], color = "blue", s = 200)
pyplot.scatter(sp_results[:,0], sp_results[:,1], color = "red", s = 200)
pyplot.scatter(dao_results[:,0], dao_results[:,2], color = "blue", s = 200, facecolors='none', linewidth=2)
pyplot.scatter(sp_results[:,0], sp_results[:,2], color = "red", s = 200, facecolors='none', linewidth=2)
pyplot.plot(cr_bounds[:,0], cr_bounds[:,1], color = "gray", linewidth = 2)
pyplot.plot(cr_bounds[:,0], cr_bounds[:,2], color = "gray", linewidth = 2)

# Legend
p1 = pyplot.Rectangle((0, 0), 0.1, 0.1, fc="blue")
p2 = pyplot.Rectangle((0, 0), 0.1, 0.1, fc="red")
p3 = pyplot.Rectangle((0, 0), 0.1, 0.1, fc="gray")

# Adds the legend into plot
legend = pyplot.legend((p1, p2, p3), ('Gaussian', 'Spline', 'CR Bound'), loc=1)
legend.get_frame().set_linewidth(2)

# Etc.
z_range = 320.0
pyplot.xlim((-z_range, z_range))
pyplot.ylim((0.0, 30))
pyplot.xlabel("Z (nm)")
pyplot.ylabel("XY Error (nm)")

leg = pyplot.gca().get_legend()
llines = leg.get_lines()
pyplot.setp(llines, linewidth=2)

fig.savefig("error_xy.png", dpi=600)

pyplot.show()


### Z plot.

fig = pyplot.figure()

# Plot.
pyplot.scatter(dao_results[:,0], dao_results[:,3], color = "blue", s = 200, facecolors='none', linewidth=2)
pyplot.scatter(sp_results[:,0], sp_results[:,3], color = "red", s = 200, facecolors='none', linewidth=2)
pyplot.plot(cr_bounds[:,0], cr_bounds[:,3], color = "gray", linewidth = 2)

# Legend
p1 = pyplot.Rectangle((0, 0), 0.1, 0.1, fc="blue")
p2 = pyplot.Rectangle((0, 0), 0.1, 0.1, fc="red")
p3 = pyplot.Rectangle((0, 0), 0.1, 0.1, fc="gray")

# Adds the legend into plot
legend = pyplot.legend((p1, p2, p3), ('Gaussian', 'Spline', 'CR Bound'), loc=1)
legend.get_frame().set_linewidth(2)

# Etc.
pyplot.xlim((-z_range, z_range))
pyplot.ylim((0.0, 30))
pyplot.xlabel("Z (nm)")
pyplot.ylabel("Z Error (nm)")

leg = pyplot.gca().get_legend()
llines = leg.get_lines()
pyplot.setp(llines, linewidth=2)

fig.savefig("error_z.png", dpi=600)

pyplot.show()


#
# The MIT License
#
# Copyright (c) 2016 Zhuang Lab, Harvard University
#
# Permission is hereby granted, free of charge, to any person obtaining a copy
# of this software and associated documentation files (the "Software"), to deal
# in the Software without restriction, including without limitation the rights
# to use, copy, modify, merge, publish, distribute, sublicense, and/or sell
# copies of the Software, and to permit persons to whom the Software is
# furnished to do so, subject to the following conditions:
#
# The above copyright notice and this permission notice shall be included in
# all copies or substantial portions of the Software.
#
# THE SOFTWARE IS PROVIDED "AS IS", WITHOUT WARRANTY OF ANY KIND, EXPRESS OR
# IMPLIED, INCLUDING BUT NOT LIMITED TO THE WARRANTIES OF MERCHANTABILITY,
# FITNESS FOR A PARTICULAR PURPOSE AND NONINFRINGEMENT. IN NO EVENT SHALL THE
# AUTHORS OR COPYRIGHT HOLDERS BE LIABLE FOR ANY CLAIM, DAMAGES OR OTHER
# LIABILITY, WHETHER IN AN ACTION OF CONTRACT, TORT OR OTHERWISE, ARISING FROM,
# OUT OF OR IN CONNECTION WITH THE SOFTWARE OR THE USE OR OTHER DEALINGS IN
# THE SOFTWARE.
#
