# Supplementary material for: Analyzing Single Molecule Localization Microscopy Data Using Cubic Splines
Source: Sci Rep. 2017 Apr 3;7:552. doi: 10.1038/s41598-017-00622-w (PMC5428856; doi:10.1038/s41598-017-00622-w)
Supplement: Supplementary file 1 — Python code and Data [file 41598_2017_622_MOESM1_ESM.zip › supplement/figure3/rebin.py]

#!/usr/bin/python
#
# Rebinning of arrays.
#
# Hazen 6/12
#

import numpy
import scipy
import scipy.fftpack
import scipy.ndimage
import scipy.signal

#
# This is from here:
#  http://stackoverflow.com/questions/8090229/resize-with-averaging-or-rebin-a-numpy-2d-array
#
def bin_ndarray(ndarray, new_shape, operation='sum'):
    """
    Bins an ndarray in all axes based on the target shape, by summing or
        averaging.

    Number of output dimensions must match number of input dimensions and 
        new axes must divide old ones.

    Example
    -------
    >>> m = np.arange(0,100,1).reshape((10,10))
    >>> n = bin_ndarray(m, new_shape=(5,5), operation='sum')
    >>> print(n)

    [[ 22  30  38  46  54]
     [102 110 118 126 134]
     [182 190 198 206 214]
     [262 270 278 286 294]
     [342 350 358 366 374]]

    """
    operation = operation.lower()
    if not operation in ['sum', 'mean']:
        raise ValueError("Operation not supported.")
    if ndarray.ndim != len(new_shape):
        raise ValueError("Shape mismatch: {} -> {}".format(ndarray.shape,
                                                           new_shape))
    compression_pairs = [(d, c//d) for d,c in zip(new_shape,
                                                  ndarray.shape)]
    flattened = [l for p in compression_pairs for l in p]
    ndarray = ndarray.reshape(flattened)
    for i in range(len(new_shape)):
        op = getattr(ndarray, operation)
        ndarray = op(-1*(i+1))
    return ndarray

# Down samples by averaging.
def downSample(image, factor):
    if (image.shape[0]%factor != 0) or (image.shape[1]%factor != 0):
        print("image shape should be divisible by factor", image.shape, factor)
    mask = numpy.ones((factor,factor))
    mask = mask/numpy.sum(mask)
    new_image = scipy.signal.convolve2d(image, mask, 'same')[1::factor,1::factor]

    new_image = numpy.sum(image)*new_image/numpy.sum(new_image)
    return new_image

def downSampleFFT1D(vector, factor):
    if (vector.size%factor != 0):
        print("vector size should be divisible by factor", vector.size, factor)

    xsize = vector.size/factor
    half_x = xsize/2

    new_vector_fft = numpy.zeros(xsize,dtype=numpy.complex)
    vector_fft = scipy.fftpack.fft(vector)
    new_vector_fft[:half_x] = vector_fft[:half_x]
    new_vector_fft[half_x:] = vector_fft[-half_x:]

    new_vector = numpy.real(scipy.fftpack.ifft(new_vector_fft))
    new_vector[(new_vector<0)] = 0.0
    return new_vector

# Down samples by eliminating all the high frequency terms.
def downSampleFFT(image, factor):
    if (image.shape[0]%factor != 0) or (image.shape[1]%factor != 0):
        print("image shape should be divisible by factor", image.shape, factor)

    xsize = image.shape[0]/factor
    ysize = image.shape[1]/factor
    half_x = xsize/2
    half_y = ysize/2

    new_image_fft = numpy.zeros((xsize, ysize),dtype=numpy.complex)
    image_fft = scipy.fftpack.fft2(image)
    new_image_fft[:half_x,:half_y] = image_fft[:half_x,:half_y]
    new_image_fft[half_x:,:half_y] = image_fft[-half_x:,:half_y]
    new_image_fft[:half_x,half_y:] = image_fft[:half_x,-half_y:]
    new_image_fft[half_x:,half_y:] = image_fft[-half_x:,-half_y:]

    new_image = numpy.real(scipy.fftpack.ifft2(new_image_fft))
    new_image[(new_image<0)] = 0.0
    return new_image

# Upsample using a spline    
def upSample(image, factor, order = 3):
    x_size = image.shape[0]*factor
    y_size = image.shape[1]*factor

    newx,newy = numpy.mgrid[0:x_size,0:y_size]
    newx = float(image.shape[0]-1)*newx/(float(x_size)-1.0)
    newy = float(image.shape[1]-1)*newy/(float(y_size)-1.0)
    coords = numpy.array([newx, newy])
    return scipy.ndimage.map_coordinates(image, coords, order = order)

def upSampleFFT1D(vector, factor):
    xsize = vector.size*factor

    new_vector_fft = numpy.zeros(xsize,dtype=numpy.complex)
    vector_fft = scipy.fftpack.fft(vector)
    half_x = vector.size/2

    new_vector_fft[:half_x] = vector_fft[:half_x]
    new_vector_fft[-half_x:] = vector_fft[half_x:]

    new_vector = numpy.real(scipy.fftpack.ifft(new_vector_fft))
    new_vector[(new_vector<0.0)] = 0.0

    return new_vector

# Upsample using a FFT (high frequencies are set to zero).
def upSampleFFT(image, factor):
    xsize = image.shape[0]*factor
    ysize = image.shape[1]*factor

    new_image_fft = numpy.zeros((xsize, ysize),dtype=numpy.complex)
    image_fft = scipy.fftpack.fft2(image)
    half_x = image.shape[0]/2
    half_y = image.shape[1]/2
    new_image_fft[:half_x,:half_y] = image_fft[:half_x,:half_y]
    new_image_fft[-half_x:,:half_y] = image_fft[half_x:,:half_y]
    new_image_fft[:half_x,-half_y:] = image_fft[:half_x,half_y:]
    new_image_fft[-half_x:,-half_y:] = image_fft[half_x:,half_y:]

    new_image = numpy.real(scipy.fftpack.ifft2(new_image_fft))
    new_image[(new_image<0.0)] = 0.0
    #new_image = factor*factor*numpy.sum(image)*new_image/numpy.sum(new_image)
    return new_image

def upSampleRebin(image, factor):
    xsize = image.shape[0]*factor
    ysize = image.shape[1]*factor
    
    new_image = numpy.zeros((xsize,ysize))
    for i in range(image.shape[0]):
        for j in range(image.shape[1]):
            new_image[i*factor:(i+1)*factor,j*factor:(j+1)*factor] = image[i,j]
    return new_image


if (__name__ == "__main__"):
    image = numpy.ones((4,4))
    image[0:2,0:2] = 2
    print(image)
    print(downSample(image,2))

    image = numpy.ones((4,4))
    image[2,1] = 2
    image[2,2] = 3
    print(upSample(image,2,order=0))
