# Supplementary material for: Analyzing Single Molecule Localization Microscopy Data Using Cubic Splines
Source: Sci Rep. 2017 Apr 3;7:552. doi: 10.1038/s41598-017-00622-w (PMC5428856; doi:10.1038/s41598-017-00622-w)
Supplement: Supplementary file 1 — Python code and Data [file 41598_2017_622_MOESM1_ESM.zip › supplement/figure5/spline_to_tiff.py]

#!/usr/bin/python
#
# Convert a Spline to a tiff stack with 20nm xy
# pixel size and 10nm z pixel size.
#
# Hazen 06/16
#

import pickle
import numpy
import os
import sys
import tifffile

import storm_analysis.spliner.spline_to_psf as splineToPSF

import rebin

if (len(sys.argv) != 3):
    print("usage: <spline.spline> <spline.tiff>")
    exit()

stp = splineToPSF.SplineToPSF3D(sys.argv[1])

with open(os.path.splitext(sys.argv[2])[0] + ".off", "w") as fp:
    with tifffile.TiffWriter(sys.argv[2]) as tif:
        z = -750.0
        while (z < 755.0):
            print(z)
    
            psf = stp.getPSF(z, shape = (40,40), up_sample = 5)
            psf[(psf<0.0)] = 0.0
            psf = rebin.bin_ndarray(psf, (100, 100))
            tif.save(psf.astype(numpy.float32))

            fp.write("1 {0:.3f}\n".format(z))
            z += 10.0
