# Supplementary material for: Analyzing Single Molecule Localization Microscopy Data Using Cubic Splines
Source: Sci Rep. 2017 Apr 3;7:552. doi: 10.1038/s41598-017-00622-w (PMC5428856; doi:10.1038/s41598-017-00622-w)
Supplement: Supplementary file 1 — Python code and Data [file 41598_2017_622_MOESM1_ESM.zip › supplement/figure5/activations.csv]

1	1	2505.051088	2037.593071	-750	30000
2	2	2505.051088	2037.593071	-740	30000
3	3	2505.051088	2037.593071	-730	30000
4	4	2505.051088	2037.593071	-720	30000
5	5	2505.051088	2037.593071	-710	30000
6	6	2505.051088	2037.593071	-700	30000
7	7	2505.051088	2037.593071	-690	30000
8	8	2505.051088	2037.593071	-680	30000
9	9	2505.051088	2037.593071	-670	30000
10	10	2505.051088	2037.593071	-660	30000
11	11	2505.051088	2037.593071	-650	30000
12	12	2505.051088	2037.593071	-640	30000
13	13	2505.051088	2037.593071	-630	30000
14	14	2505.051088	2037.593071	-620	30000
15	15	2505.051088	2037.593071	-610	30000
16	16	2505.051088	2037.593071	-600	30000
17	17	2505.051088	2037.593071	-590	30000
18	18	2505.051088	2037.593071	-580	30000
19	19	2505.051088	2037.593071	-570	30000
20	20	2505.051088	2037.593071	-560	30000
21	21	2505.051088	2037.593071	-550	30000
22	22	2505.051088	2037.593071	-540	30000
23	23	2505.051088	2037.593071	-530	30000
24	24	2505.051088	2037.593071	-520	30000
25	25	2505.051088	2037.593071	-510	30000
26	26	2505.051088	2037.593071	-500	30000
27	27	2505.051088	2037.593071	-490	30000
28	28	2505.051088	2037.593071	-480	30000
29	29	2505.051088	2037.593071	-470	30000
30	30	2505.051088	2037.593071	-460	30000
31	31	2505.051088	2037.593071	-450	30000
32	32	2505.051088	2037.593071	-440	30000
33	33	2505.051088	2037.593071	-430	30000
34	34	2505.051088	2037.593071	-420	30000
35	35	2505.051088	2037.593071	-410	30000
36	36	2505.051088	2037.593071	-400	30000
37	37	2505.051088	2037.593071	-390	30000
38	38	2505.051088	2037.593071	-380	30000
39	39	2505.051088	2037.593071	-370	30000
40	40	2505.051088	2037.593071	-360	30000
41	41	2505.051088	2037.593071	-350	30000
42	42	2505.051088	2037.593071	-340	30000
43	43	2505.051088	2037.593071	-330	30000
44	44	2505.051088	2037.593071	-320	30000
45	45	2505.051088	2037.593071	-310	30000
46	46	2505.051088	2037.593071	-300	30000
47	47	2505.051088	2037.593071	-290	30000
48	48	2505.051088	2037.593071	-280	30000
49	49	2505.051088	2037.593071	-270	30000
50	50	2505.051088	2037.593071	-260	30000
51	51	2505.051088	2037.593071	-250	30000
52	52	2505.051088	2037.593071	-240	30000
53	53	2505.051088	2037.593071	-230	30000
54	54	2505.051088	2037.593071	-220	30000
55	55	2505.051088	2037.593071	-210	30000
56	56	2505.051088	2037.593071	-200	30000
57	57	2505.051088	2037.593071	-190	30000
58	58	2505.051088	2037.593071	-180	30000
59	59	2505.051088	2037.593071	-170	30000
60	60	2505.051088	2037.593071	-160	30000
61	61	2505.051088	2037.593071	-150	30000
62	62	2505.051088	2037.593071	-140	30000
63	63	2505.051088	2037.593071	-130	30000
64	64	2505.051088	2037.593071	-120	30000
65	65	2505.051088	2037.593071	-110	30000
66	66	2505.051088	2037.593071	-100	30000
67	67	2505.051088	2037.593071	-90	30000
68	68	2505.051088	2037.593071	-80	30000
69	69	2505.051088	2037.593071	-70	30000
70	70	2505.051088	2037.593071	-60	30000
71	71	2505.051088	2037.593071	-50	30000
72	72	2505.051088	2037.593071	-40	30000
73	73	2505.051088	2037.593071	-30	30000
74	74	2505.051088	2037.593071	-20	30000
75	75	2505.051088	2037.593071	-10	30000
76	76	2505.051088	2037.593071	0	30000
77	77	2505.051088	2037.593071	10	30000
78	78	2505.051088	2037.593071	20	30000
79	79	2505.051088	2037.593071	30	30000
80	80	2505.051088	2037.593071	40	30000
81	81	2505.051088	2037.593071	50	30000
82	82	2505.051088	2037.593071	60	30000
83	83	2505.051088	2037.593071	70	30000
84	84	2505.051088	2037.593071	80	30000
85	85	2505.051088	2037.593071	90	30000
86	86	2505.051088	2037.593071	100	30000
87	87	2505.051088	2037.593071	110	30000
88	88	2505.051088	2037.593071	120	30000
89	89	2505.051088	2037.593071	130	30000
90	90	2505.051088	2037.593071	140	30000
91	91	2505.051088	2037.593071	150	30000
92	92	2505.051088	2037.593071	160	30000
93	93	2505.051088	2037.593071	170	30000
94	94	2505.051088	2037.593071	180	30000
95	95	2505.051088	2037.593071	190	30000
96	96	2505.051088	2037.593071	200	30000
97	97	2505.051088	2037.593071	210	30000
98	98	2505.051088	2037.593071	220	30000
99	99	2505.051088	2037.593071	230	30000
100	100	2505.051088	2037.593071	240	30000
101	101	2505.051088	2037.593071	250	30000
102	102	2505.051088	2037.593071	260	30000
103	103	2505.051088	2037.593071	270	30000
104	104	2505.051088	2037.593071	280	30000
105	105	2505.051088	2037.593071	290	30000
106	106	2505.051088	2037.593071	300	30000
107	107	2505.051088	2037.593071	310	30000
108	108	2505.051088	2037.593071	320	30000
109	109	2505.051088	2037.593071	330	30000
110	110	2505.051088	2037.593071	340	30000
111	111	2505.051088	2037.593071	350	30000
112	112	2505.051088	2037.593071	360	30000
113	113	2505.051088	2037.593071	370	30000
114	114	2505.051088	2037.593071	380	30000
115	115	2505.051088	2037.593071	390	30000
116	116	2505.051088	2037.593071	400	30000
117	117	2505.051088	2037.593071	410	30000
118	118	2505.051088	2037.593071	420	30000
119	119	2505.051088	2037.593071	430	30000
120	120	2505.051088	2037.593071	440	30000
121	121	2505.051088	2037.593071	450	30000
122	122	2505.051088	2037.593071	460	30000
123	123	2505.051088	2037.593071	470	30000
124	124	2505.051088	2037.593071	480	30000
125	125	2505.051088	2037.593071	490	30000
126	126	2505.051088	2037.593071	500	30000
127	127	2505.051088	2037.593071	510	30000
128	128	2505.051088	2037.593071	520	30000
129	129	2505.051088	2037.593071	530	30000
130	130	2505.051088	2037.593071	540	30000
131	131	2505.051088	2037.593071	550	30000
132	132	2505.051088	2037.593071	560	30000
133	133	2505.051088	2037.593071	570	30000
134	134	2505.051088	2037.593071	580	30000
135	135	2505.051088	2037.593071	590	30000
136	136	2505.051088	2037.593071	600	30000
137	137	2505.051088	2037.593071	610	30000
138	138	2505.051088	2037.593071	620	30000
139	139	2505.051088	2037.593071	630	30000
140	140	2505.051088	2037.593071	640	30000
141	141	2505.051088	2037.593071	650	30000
142	142	2505.051088	2037.593071	660	30000
143	143	2505.051088	2037.593071	670	30000
144	144	2505.051088	2037.593071	680	30000
145	145	2505.051088	2037.593071	690	30000
146	146	2505.051088	2037.593071	700	30000
147	147	2505.051088	2037.593071	710	30000
148	148	2505.051088	2037.593071	720	30000
149	149	2505.051088	2037.593071	730	30000
150	150	2505.051088	2037.593071	740	30000
151	151	2505.051088	2037.593071	750	30000
1	1	9343.403236	2825.086383	-750	30000
2	2	9343.403236	2825.086383	-740	30000
3	3	9343.403236	2825.086383	-730	30000
4	4	9343.403236	2825.086383	-720	30000
5	5	9343.403236	2825.086383	-710	30000
6	6	9343.403236	2825.086383	-700	30000
7	7	9343.403236	2825.086383	-690	30000
8	8	9343.403236	2825.086383	-680	30000
9	9	9343.403236	2825.086383	-670	30000
10	10	9343.403236	2825.086383	-660	30000
11	11	9343.403236	2825.086383	-650	30000
12	12	9343.403236	2825.086383	-640	30000
13	13	9343.403236	2825.086383	-630	30000
14	14	9343.403236	2825.086383	-620	30000
15	15	9343.403236	2825.086383	-610	30000
16	16	9343.403236	2825.086383	-600	30000
17	17	9343.403236	2825.086383	-590	30000
18	18	9343.403236	2825.086383	-580	30000
19	19	9343.403236	2825.086383	-570	30000
20	20	9343.403236	2825.086383	-560	30000
21	21	9343.403236	2825.086383	-550	30000
22	22	9343.403236	2825.086383	-540	30000
23	23	9343.403236	2825.086383	-530	30000
24	24	9343.403236	2825.086383	-520	30000
25	25	9343.403236	2825.086383	-510	30000
26	26	9343.403236	2825.086383	-500	30000
27	27	9343.403236	2825.086383	-490	30000
28	28	9343.403236	2825.086383	-480	30000
29	29	9343.403236	2825.086383	-470	30000
30	30	9343.403236	2825.086383	-460	30000
31	31	9343.403236	2825.086383	-450	30000
32	32	9343.403236	2825.086383	-440	30000
33	33	9343.403236	2825.086383	-430	30000
34	34	9343.403236	2825.086383	-420	30000
35	35	9343.403236	2825.086383	-410	30000
36	36	9343.403236	2825.086383	-400	30000
37	37	9343.403236	2825.086383	-390	30000
38	38	9343.403236	2825.086383	-380	30000
39	39	9343.403236	2825.086383	-370	30000
40	40	9343.403236	2825.086383	-360	30000
41	41	9343.403236	2825.086383	-350	30000
42	42	9343.403236	2825.086383	-340	30000
43	43	9343.403236	2825.086383	-330	30000
44	44	9343.403236	2825.086383	-320	30000
45	45	9343.403236	2825.086383	-310	30000
46	46	9343.403236	2825.086383	-300	30000
47	47	9343.403236	2825.086383	-290	30000
48	48	9343.403236	2825.086383	-280	30000
49	49	9343.403236	2825.086383	-270	30000
50	50	9343.403236	2825.086383	-260	30000
51	51	9343.403236	2825.086383	-250	30000
52	52	9343.403236	2825.086383	-240	30000
53	53	9343.403236	2825.086383	-230	30000
54	54	9343.403236	2825.086383	-220	30000
55	55	9343.403236	2825.086383	-210	30000
56	56	9343.403236	2825.086383	-200	30000
57	57	9343.403236	2825.086383	-190	30000
58	58	9343.403236	2825.086383	-180	30000
59	59	9343.403236	2825.086383	-170	30000
60	60	9343.403236	2825.086383	-160	30000
61	61	9343.403236	2825.086383	-150	30000
62	62	9343.403236	2825.086383	-140	30000
63	63	9343.403236	2825.086383	-130	30000
64	64	9343.403236	2825.086383	-120	30000
65	65	9343.403236	2825.086383	-110	30000
66	66	9343.403236	2825.086383	-100	30000
67	67	9343.403236	2825.086383	-90	30000
68	68	9343.403236	2825.086383	-80	30000
69	69	9343.403236	2825.086383	-70	30000
70	70	9343.403236	2825.086383	-60	30000
71	71	9343.403236	2825.086383	-50	30000
72	72	9343.403236	2825.086383	-40	30000
73	73	9343.403236	2825.086383	-30	30000
74	74	9343.403236	2825.086383	-20	30000
75	75	9343.403236	2825.086383	-10	30000
76	76	9343.403236	2825.086383	0	30000
77	77	9343.403236	2825.086383	10	30000
78	78	9343.403236	2825.086383	20	30000
79	79	9343.403236	2825.086383	30	30000
80	80	9343.403236	2825.086383	40	30000
81	81	9343.403236	2825.086383	50	30000
82	82	9343.403236	2825.086383	60	30000
83	83	9343.403236	2825.086383	70	30000
84	84	9343.403236	2825.086383	80	30000
85	85	9343.403236	2825.086383	90	30000
86	86	9343.403236	2825.086383	100	30000
87	87	9343.403236	2825.086383	110	30000
88	88	9343.403236	2825.086383	120	30000
89	89	9343.403236	2825.086383	130	30000
90	90	9343.403236	2825.086383	140	30000
91	91	9343.403236	2825.086383	150	30000
92	92	9343.403236	2825.086383	160	30000
93	93	9343.403236	2825.086383	170	30000
94	94	9343.403236	2825.086383	180	30000
95	95	9343.403236	2825.086383	190	30000
96	96	9343.403236	2825.086383	200	30000
97	97	9343.403236	2825.086383	210	30000
98	98	9343.403236	2825.086383	220	30000
99	99	9343.403236	2825.086383	230	30000
100	100	9343.403236	2825.086383	240	30000
101	101	9343.403236	2825.086383	250	30000
102	102	9343.403236	2825.086383	260	30000
103	103	9343.403236	2825.086383	270	30000
104	104	9343.403236	2825.086383	280	30000
105	105	9343.403236	2825.086383	290	30000
106	106	9343.403236	2825.086383	300	30000
107	107	9343.403236	2825.086383	310	30000
108	108	9343.403236	2825.086383	320	30000
109	109	9343.403236	2825.086383	330	30000
110	110	9343.403236	2825.086383	340	30000
111	111	9343.403236	2825.086383	350	30000
112	112	9343.403236	2825.086383	360	30000
113	113	9343.403236	2825.086383	370	30000
114	114	9343.403236	2825.086383	380	30000
115	115	9343.403236	2825.086383	390	30000
116	116	9343.403236	2825.086383	400	30000
117	117	9343.403236	2825.086383	410	30000
118	118	9343.403236	2825.086383	420	30000
119	119	9343.403236	2825.086383	430	30000
120	120	9343.403236	2825.086383	440	30000
121	121	9343.403236	2825.086383	450	30000
122	122	9343.403236	2825.086383	460	30000
123	123	9343.403236	2825.086383	470	30000
124	124	9343.403236	2825.086383	480	30000
125	125	9343.403236	2825.086383	490	30000
126	126	9343.403236	2825.086383	500	30000
127	127	9343.403236	2825.086383	510	30000
128	128	9343.403236	2825.086383	520	30000
129	129	9343.403236	2825.086383	530	30000
130	130	9343.403236	2825.086383	540	30000
131	131	9343.403236	2825.086383	550	30000
132	132	9343.403236	2825.086383	560	30000
133	133	9343.403236	2825.086383	570	30000
134	134	9343.403236	2825.086383	580	30000
135	135	9343.403236	2825.086383	590	30000
136	136	9343.403236	2825.086383	600	30000
137	137	9343.403236	2825.086383	610	30000
138	138	9343.403236	2825.086383	620	30000
139	139	9343.403236	2825.086383	630	30000
140	140	9343.403236	2825.086383	640	30000
141	141	9343.403236	2825.086383	650	30000
142	142	9343.403236	2825.086383	660	30000
143	143	9343.403236	2825.086383	670	30000
144	144	9343.403236	2825.086383	680	30000
145	145	9343.403236	2825.086383	690	30000
146	146	9343.403236	2825.086383	700	30000
147	147	9343.403236	2825.086383	710	30000
148	148	9343.403236	2825.086383	720	30000
149	149	9343.403236	2825.086383	730	30000
150	150	9343.403236	2825.086383	740	30000
151	151	9343.403236	2825.086383	750	30000
1	1	4350.957276	7104.008986	-750	30000
2	2	4350.957276	7104.008986	-740	30000
3	3	4350.957276	7104.008986	-730	30000
4	4	4350.957276	7104.008986	-720	30000
5	5	4350.957276	7104.008986	-710	30000
6	6	4350.957276	7104.008986	-700	30000
7	7	4350.957276	7104.008986	-690	30000
8	8	4350.957276	7104.008986	-680	30000
9	9	4350.957276	7104.008986	-670	30000
10	10	4350.957276	7104.008986	-660	30000
11	11	4350.957276	7104.008986	-650	30000
12	12	4350.957276	7104.008986	-640	30000
13	13	4350.957276	7104.008986	-630	30000
14	14	4350.957276	7104.008986	-620	30000
15	15	4350.957276	7104.008986	-610	30000
16	16	4350.957276	7104.008986	-600	30000
17	17	4350.957276	7104.008986	-590	30000
18	18	4350.957276	7104.008986	-580	30000
19	19	4350.957276	7104.008986	-570	30000
20	20	4350.957276	7104.008986	-560	30000
21	21	4350.957276	7104.008986	-550	30000
22	22	4350.957276	7104.008986	-540	30000
23	23	4350.957276	7104.008986	-530	30000
24	24	4350.957276	7104.008986	-520	30000
25	25	4350.957276	7104.008986	-510	30000
26	26	4350.957276	7104.008986	-500	30000
27	27	4350.957276	7104.008986	-490	30000
28	28	4350.957276	7104.008986	-480	30000
29	29	4350.957276	7104.008986	-470	30000
30	30	4350.957276	7104.008986	-460	30000
31	31	4350.957276	7104.008986	-450	30000
32	32	4350.957276	7104.008986	-440	30000
33	33	4350.957276	7104.008986	-430	30000
34	34	4350.957276	7104.008986	-420	30000
35	35	4350.957276	7104.008986	-410	30000
36	36	4350.957276	7104.008986	-400	30000
37	37	4350.957276	7104.008986	-390	30000
38	38	4350.957276	7104.008986	-380	30000
39	39	4350.957276	7104.008986	-370	30000
40	40	4350.957276	7104.008986	-360	30000
41	41	4350.957276	7104.008986	-350	30000
42	42	4350.957276	7104.008986	-340	30000
43	43	4350.957276	7104.008986	-330	30000
44	44	4350.957276	7104.008986	-320	30000
45	45	4350.957276	7104.008986	-310	30000
46	46	4350.957276	7104.008986	-300	30000
47	47	4350.957276	7104.008986	-290	30000
48	48	4350.957276	7104.008986	-280	30000
49	49	4350.957276	7104.008986	-270	30000
50	50	4350.957276	7104.008986	-260	30000
51	51	4350.957276	7104.008986	-250	30000
52	52	4350.957276	7104.008986	-240	30000
53	53	4350.957276	7104.008986	-230	30000
54	54	4350.957276	7104.008986	-220	30000
55	55	4350.957276	7104.008986	-210	30000
56	56	4350.957276	7104.008986	-200	30000
57	57	4350.957276	7104.008986	-190	30000
58	58	4350.957276	7104.008986	-180	30000
59	59	4350.957276	7104.008986	-170	30000
60	60	4350.957276	7104.008986	-160	30000
61	61	4350.957276	7104.008986	-150	30000
62	62	4350.957276	7104.008986	-140	30000
63	63	4350.957276	7104.008986	-130	30000
64	64	4350.957276	7104.008986	-120	30000
65	65	4350.957276	7104.008986	-110	30000
66	66	4350.957276	7104.008986	-100	30000
67	67	4350.957276	7104.008986	-90	30000
68	68	4350.957276	7104.008986	-80	30000
69	69	4350.957276	7104.008986	-70	30000
70	70	4350.957276	7104.008986	-60	30000
71	71	4350.957276	7104.008986	-50	30000
72	72	4350.957276	7104.008986	-40	30000
73	73	4350.957276	7104.008986	-30	30000
74	74	4350.957276	7104.008986	-20	30000
75	75	4350.957276	7104.008986	-10	30000
76	76	4350.957276	7104.008986	0	30000
77	77	4350.957276	7104.008986	10	30000
78	78	4350.957276	7104.008986	20	30000
79	79	4350.957276	7104.008986	30	30000
80	80	4350.957276	7104.008986	40	30000
81	81	4350.957276	7104.008986	50	30000
82	82	4350.957276	7104.008986	60	30000
83	83	4350.957276	7104.008986	70	30000
84	84	4350.957276	7104.008986	80	30000
85	85	4350.957276	7104.008986	90	30000
86	86	4350.957276	7104.008986	100	30000
87	87	4350.957276	7104.008986	110	30000
88	88	4350.957276	7104.008986	120	30000
89	89	4350.957276	7104.008986	130	30000
90	90	4350.957276	7104.008986	140	30000
91	91	4350.957276	7104.008986	150	30000
92	92	4350.957276	7104.008986	160	30000
93	93	4350.957276	7104.008986	170	30000
94	94	4350.957276	7104.008986	180	30000
95	95	4350.957276	7104.008986	190	30000
96	96	4350.957276	7104.008986	200	30000
97	97	4350.957276	7104.008986	210	30000
98	98	4350.957276	7104.008986	220	30000
99	99	4350.957276	7104.008986	230	30000
100	100	4350.957276	7104.008986	240	30000
101	101	4350.957276	7104.008986	250	30000
102	102	4350.957276	7104.008986	260	30000
103	103	4350.957276	7104.008986	270	30000
104	104	4350.957276	7104.008986	280	30000
105	105	4350.957276	7104.008986	290	30000
106	106	4350.957276	7104.008986	300	30000
107	107	4350.957276	7104.008986	310	30000
108	108	4350.957276	7104.008986	320	30000
109	109	4350.957276	7104.008986	330	30000
110	110	4350.957276	7104.008986	340	30000
111	111	4350.957276	7104.008986	350	30000
112	112	4350.957276	7104.008986	360	30000
113	113	4350.957276	7104.008986	370	30000
114	114	4350.957276	7104.008986	380	30000
115	115	4350.957276	7104.008986	390	30000
116	116	4350.957276	7104.008986	400	30000
117	117	4350.957276	7104.008986	410	30000
118	118	4350.957276	7104.008986	420	30000
119	119	4350.957276	7104.008986	430	30000
120	120	4350.957276	7104.008986	440	30000
121	121	4350.957276	7104.008986	450	30000
122	122	4350.957276	7104.008986	460	30000
123	123	4350.957276	7104.008986	470	30000
124	124	4350.957276	7104.008986	480	30000
125	125	4350.957276	7104.008986	490	30000
126	126	4350.957276	7104.008986	500	30000
127	127	4350.957276	7104.008986	510	30000
128	128	4350.957276	7104.008986	520	30000
129	129	4350.957276	7104.008986	530	30000
130	130	4350.957276	7104.008986	540	30000
131	131	4350.957276	7104.008986	550	30000
132	132	4350.957276	7104.008986	560	30000
133	133	4350.957276	7104.008986	570	30000
134	134	4350.957276	7104.008986	580	30000
135	135	4350.957276	7104.008986	590	30000
136	136	4350.957276	7104.008986	600	30000
137	137	4350.957276	7104.008986	610	30000
138	138	4350.957276	7104.008986	620	30000
139	139	4350.957276	7104.008986	630	30000
140	140	4350.957276	7104.008986	640	30000
141	141	4350.957276	7104.008986	650	30000
142	142	4350.957276	7104.008986	660	30000
143	143	4350.957276	7104.008986	670	30000
144	144	4350.957276	7104.008986	680	30000
145	145	4350.957276	7104.008986	690	30000
146	146	4350.957276	7104.008986	700	30000
147	147	4350.957276	7104.008986	710	30000
148	148	4350.957276	7104.008986	720	30000
149	149	4350.957276	7104.008986	730	30000
150	150	4350.957276	7104.008986	740	30000
151	151	4350.957276	7104.008986	750	30000
1	1	2884.621702	11951.79242	-750	30000
2	2	2884.621702	11951.79242	-740	30000
3	3	2884.621702	11951.79242	-730	30000
4	4	2884.621702	11951.79242	-720	30000
5	5	2884.621702	11951.79242	-710	30000
6	6	2884.621702	11951.79242	-700	30000
7	7	2884.621702	11951.79242	-690	30000
8	8	2884.621702	11951.79242	-680	30000
9	9	2884.621702	11951.79242	-670	30000
10	10	2884.621702	11951.79242	-660	30000
11	11	2884.621702	11951.79242	-650	30000
12	12	2884.621702	11951.79242	-640	30000
13	13	2884.621702	11951.79242	-630	30000
14	14	2884.621702	11951.79242	-620	30000
15	15	2884.621702	11951.79242	-610	30000
16	16	2884.621702	11951.79242	-600	30000
17	17	2884.621702	11951.79242	-590	30000
18	18	2884.621702	11951.79242	-580	30000
19	19	2884.621702	11951.79242	-570	30000
20	20	2884.621702	11951.79242	-560	30000
21	21	2884.621702	11951.79242	-550	30000
22	22	2884.621702	11951.79242	-540	30000
23	23	2884.621702	11951.79242	-530	30000
24	24	2884.621702	11951.79242	-520	30000
25	25	2884.621702	11951.79242	-510	30000
26	26	2884.621702	11951.79242	-500	30000
27	27	2884.621702	11951.79242	-490	30000
28	28	2884.621702	11951.79242	-480	30000
29	29	2884.621702	11951.79242	-470	30000
30	30	2884.621702	11951.79242	-460	30000
31	31	2884.621702	11951.79242	-450	30000
32	32	2884.621702	11951.79242	-440	30000
33	33	2884.621702	11951.79242	-430	30000
34	34	2884.621702	11951.79242	-420	30000
35	35	2884.621702	11951.79242	-410	30000
36	36	2884.621702	11951.79242	-400	30000
37	37	2884.621702	11951.79242	-390	30000
38	38	2884.621702	11951.79242	-380	30000
39	39	2884.621702	11951.79242	-370	30000
40	40	2884.621702	11951.79242	-360	30000
41	41	2884.621702	11951.79242	-350	30000
42	42	2884.621702	11951.79242	-340	30000
43	43	2884.621702	11951.79242	-330	30000
44	44	2884.621702	11951.79242	-320	30000
45	45	2884.621702	11951.79242	-310	30000
46	46	2884.621702	11951.79242	-300	30000
47	47	2884.621702	11951.79242	-290	30000
48	48	2884.621702	11951.79242	-280	30000
49	49	2884.621702	11951.79242	-270	30000
50	50	2884.621702	11951.79242	-260	30000
51	51	2884.621702	11951.79242	-250	30000
52	52	2884.621702	11951.79242	-240	30000
53	53	2884.621702	11951.79242	-230	30000
54	54	2884.621702	11951.79242	-220	30000
55	55	2884.621702	11951.79242	-210	30000
56	56	2884.621702	11951.79242	-200	30000
57	57	2884.621702	11951.79242	-190	30000
58	58	2884.621702	11951.79242	-180	30000
59	59	2884.621702	11951.79242	-170	30000
60	60	2884.621702	11951.79242	-160	30000
61	61	2884.621702	11951.79242	-150	30000
62	62	2884.621702	11951.79242	-140	30000
63	63	2884.621702	11951.79242	-130	30000
64	64	2884.621702	11951.79242	-120	30000
65	65	2884.621702	11951.79242	-110	30000
66	66	2884.621702	11951.79242	-100	30000
67	67	2884.621702	11951.79242	-90	30000
68	68	2884.621702	11951.79242	-80	30000
69	69	2884.621702	11951.79242	-70	30000
70	70	2884.621702	11951.79242	-60	30000
71	71	2884.621702	11951.79242	-50	30000
72	72	2884.621702	11951.79242	-40	30000
73	73	2884.621702	11951.79242	-30	30000
74	74	2884.621702	11951.79242	-20	30000
75	75	2884.621702	11951.79242	-10	30000
76	76	2884.621702	11951.79242	0	30000
77	77	2884.621702	11951.79242	10	30000
78	78	2884.621702	11951.79242	20	30000
79	79	2884.621702	11951.79242	30	30000
80	80	2884.621702	11951.79242	40	30000
81	81	2884.621702	11951.79242	50	30000
82	82	2884.621702	11951.79242	60	30000
83	83	2884.621702	11951.79242	70	30000
84	84	2884.621702	11951.79242	80	30000
85	85	2884.621702	11951.79242	90	30000
86	86	2884.621702	11951.79242	100	30000
87	87	2884.621702	11951.79242	110	30000
88	88	2884.621702	11951.79242	120	30000
89	89	2884.621702	11951.79242	130	30000
90	90	2884.621702	11951.79242	140	30000
91	91	2884.621702	11951.79242	150	30000
92	92	2884.621702	11951.79242	160	30000
93	93	2884.621702	11951.79242	170	30000
94	94	2884.621702	11951.79242	180	30000
95	95	2884.621702	11951.79242	190	30000
96	96	2884.621702	11951.79242	200	30000
97	97	2884.621702	11951.79242	210	30000
98	98	2884.621702	11951.79242	220	30000
99	99	2884.621702	11951.79242	230	30000
100	100	2884.621702	11951.79242	240	30000
101	101	2884.621702	11951.79242	250	30000
102	102	2884.621702	11951.79242	260	30000
103	103	2884.621702	11951.79242	270	30000
104	104	2884.621702	11951.79242	280	30000
105	105	2884.621702	11951.79242	290	30000
106	106	2884.621702	11951.79242	300	30000
107	107	2884.621702	11951.79242	310	30000
108	108	2884.621702	11951.79242	320	30000
109	109	2884.621702	11951.79242	330	30000
110	110	2884.621702	11951.79242	340	30000
111	111	2884.621702	11951.79242	350	30000
112	112	2884.621702	11951.79242	360	30000
113	113	2884.621702	11951.79242	370	30000
114	114	2884.621702	11951.79242	380	30000
115	115	2884.621702	11951.79242	390	30000
116	116	2884.621702	11951.79242	400	30000
117	117	2884.621702	11951.79242	410	30000
118	118	2884.621702	11951.79242	420	30000
119	119	2884.621702	11951.79242	430	30000
120	120	2884.621702	11951.79242	440	30000
121	121	2884.621702	11951.79242	450	30000
122	122	2884.621702	11951.79242	460	30000
123	123	2884.621702	11951.79242	470	30000
124	124	2884.621702	11951.79242	480	30000
125	125	2884.621702	11951.79242	490	30000
126	126	2884.621702	11951.79242	500	30000
127	127	2884.621702	11951.79242	510	30000
128	128	2884.621702	11951.79242	520	30000
129	129	2884.621702	11951.79242	530	30000
130	130	2884.621702	11951.79242	540	30000
131	131	2884.621702	11951.79242	550	30000
132	132	2884.621702	11951.79242	560	30000
133	133	2884.621702	11951.79242	570	30000
134	134	2884.621702	11951.79242	580	30000
135	135	2884.621702	11951.79242	590	30000
136	136	2884.621702	11951.79242	600	30000
137	137	2884.621702	11951.79242	610	30000
138	138	2884.621702	11951.79242	620	30000
139	139	2884.621702	11951.79242	630	30000
140	140	2884.621702	11951.79242	640	30000
141	141	2884.621702	11951.79242	650	30000
142	142	2884.621702	11951.79242	660	30000
143	143	2884.621702	11951.79242	670	30000
144	144	2884.621702	11951.79242	680	30000
145	145	2884.621702	11951.79242	690	30000
146	146	2884.621702	11951.79242	700	30000
147	147	2884.621702	11951.79242	710	30000
148	148	2884.621702	11951.79242	720	30000
149	149	2884.621702	11951.79242	730	30000
150	150	2884.621702	11951.79242	740	30000
151	151	2884.621702	11951.79242	750	30000
1	1	9083.092481	11139.64048	-750	30000
2	2	9083.092481	11139.64048	-740	30000
3	3	9083.092481	11139.64048	-730	30000
4	4	9083.092481	11139.64048	-720	30000
5	5	9083.092481	11139.64048	-710	30000
6	6	9083.092481	11139.64048	-700	30000
7	7	9083.092481	11139.64048	-690	30000
8	8	9083.092481	11139.64048	-680	30000
9	9	9083.092481	11139.64048	-670	30000
10	10	9083.092481	11139.64048	-660	30000
11	11	9083.092481	11139.64048	-650	30000
12	12	9083.092481	11139.64048	-640	30000
13	13	9083.092481	11139.64048	-630	30000
14	14	9083.092481	11139.64048	-620	30000
15	15	9083.092481	11139.64048	-610	30000
16	16	9083.092481	11139.64048	-600	30000
17	17	9083.092481	11139.64048	-590	30000
18	18	9083.092481	11139.64048	-580	30000
19	19	9083.092481	11139.64048	-570	30000
20	20	9083.092481	11139.64048	-560	30000
21	21	9083.092481	11139.64048	-550	30000
22	22	9083.092481	11139.64048	-540	30000
23	23	9083.092481	11139.64048	-530	30000
24	24	9083.092481	11139.64048	-520	30000
25	25	9083.092481	11139.64048	-510	30000
26	26	9083.092481	11139.64048	-500	30000
27	27	9083.092481	11139.64048	-490	30000
28	28	9083.092481	11139.64048	-480	30000
29	29	9083.092481	11139.64048	-470	30000
30	30	9083.092481	11139.64048	-460	30000
31	31	9083.092481	11139.64048	-450	30000
32	32	9083.092481	11139.64048	-440	30000
33	33	9083.092481	11139.64048	-430	30000
34	34	9083.092481	11139.64048	-420	30000
35	35	9083.092481	11139.64048	-410	30000
36	36	9083.092481	11139.64048	-400	30000
37	37	9083.092481	11139.64048	-390	30000
38	38	9083.092481	11139.64048	-380	30000
39	39	9083.092481	11139.64048	-370	30000
40	40	9083.092481	11139.64048	-360	30000
41	41	9083.092481	11139.64048	-350	30000
42	42	9083.092481	11139.64048	-340	30000
43	43	9083.092481	11139.64048	-330	30000
44	44	9083.092481	11139.64048	-320	30000
45	45	9083.092481	11139.64048	-310	30000
46	46	9083.092481	11139.64048	-300	30000
47	47	9083.092481	11139.64048	-290	30000
48	48	9083.092481	11139.64048	-280	30000
49	49	9083.092481	11139.64048	-270	30000
50	50	9083.092481	11139.64048	-260	30000
51	51	9083.092481	11139.64048	-250	30000
52	52	9083.092481	11139.64048	-240	30000
53	53	9083.092481	11139.64048	-230	30000
54	54	9083.092481	11139.64048	-220	30000
55	55	9083.092481	11139.64048	-210	30000
56	56	9083.092481	11139.64048	-200	30000
57	57	9083.092481	11139.64048	-190	30000
58	58	9083.092481	11139.64048	-180	30000
59	59	9083.092481	11139.64048	-170	30000
60	60	9083.092481	11139.64048	-160	30000
61	61	9083.092481	11139.64048	-150	30000
62	62	9083.092481	11139.64048	-140	30000
63	63	9083.092481	11139.64048	-130	30000
64	64	9083.092481	11139.64048	-120	30000
65	65	9083.092481	11139.64048	-110	30000
66	66	9083.092481	11139.64048	-100	30000
67	67	9083.092481	11139.64048	-90	30000
68	68	9083.092481	11139.64048	-80	30000
69	69	9083.092481	11139.64048	-70	30000
70	70	9083.092481	11139.64048	-60	30000
71	71	9083.092481	11139.64048	-50	30000
72	72	9083.092481	11139.64048	-40	30000
73	73	9083.092481	11139.64048	-30	30000
74	74	9083.092481	11139.64048	-20	30000
75	75	9083.092481	11139.64048	-10	30000
76	76	9083.092481	11139.64048	0	30000
77	77	9083.092481	11139.64048	10	30000
78	78	9083.092481	11139.64048	20	30000
79	79	9083.092481	11139.64048	30	30000
80	80	9083.092481	11139.64048	40	30000
81	81	9083.092481	11139.64048	50	30000
82	82	9083.092481	11139.64048	60	30000
83	83	9083.092481	11139.64048	70	30000
84	84	9083.092481	11139.64048	80	30000
85	85	9083.092481	11139.64048	90	30000
86	86	9083.092481	11139.64048	100	30000
87	87	9083.092481	11139.64048	110	30000
88	88	9083.092481	11139.64048	120	30000
89	89	9083.092481	11139.64048	130	30000
90	90	9083.092481	11139.64048	140	30000
91	91	9083.092481	11139.64048	150	30000
92	92	9083.092481	11139.64048	160	30000
93	93	9083.092481	11139.64048	170	30000
94	94	9083.092481	11139.64048	180	30000
95	95	9083.092481	11139.64048	190	30000
96	96	9083.092481	11139.64048	200	30000
97	97	9083.092481	11139.64048	210	30000
98	98	9083.092481	11139.64048	220	30000
99	99	9083.092481	11139.64048	230	30000
100	100	9083.092481	11139.64048	240	30000
101	101	9083.092481	11139.64048	250	30000
102	102	9083.092481	11139.64048	260	30000
103	103	9083.092481	11139.64048	270	30000
104	104	9083.092481	11139.64048	280	30000
105	105	9083.092481	11139.64048	290	30000
106	106	9083.092481	11139.64048	300	30000
107	107	9083.092481	11139.64048	310	30000
108	108	9083.092481	11139.64048	320	30000
109	109	9083.092481	11139.64048	330	30000
110	110	9083.092481	11139.64048	340	30000
111	111	9083.092481	11139.64048	350	30000
112	112	9083.092481	11139.64048	360	30000
113	113	9083.092481	11139.64048	370	30000
114	114	9083.092481	11139.64048	380	30000
115	115	9083.092481	11139.64048	390	30000
116	116	9083.092481	11139.64048	400	30000
117	117	9083.092481	11139.64048	410	30000
118	118	9083.092481	11139.64048	420	30000
119	119	9083.092481	11139.64048	430	30000
120	120	9083.092481	11139.64048	440	30000
121	121	9083.092481	11139.64048	450	30000
122	122	9083.092481	11139.64048	460	30000
123	123	9083.092481	11139.64048	470	30000
124	124	9083.092481	11139.64048	480	30000
125	125	9083.092481	11139.64048	490	30000
126	126	9083.092481	11139.64048	500	30000
127	127	9083.092481	11139.64048	510	30000
128	128	9083.092481	11139.64048	520	30000
129	129	9083.092481	11139.64048	530	30000
130	130	9083.092481	11139.64048	540	30000
131	131	9083.092481	11139.64048	550	30000
132	132	9083.092481	11139.64048	560	30000
133	133	9083.092481	11139.64048	570	30000
134	134	9083.092481	11139.64048	580	30000
135	135	9083.092481	11139.64048	590	30000
136	136	9083.092481	11139.64048	600	30000
137	137	9083.092481	11139.64048	610	30000
138	138	9083.092481	11139.64048	620	30000
139	139	9083.092481	11139.64048	630	30000
140	140	9083.092481	11139.64048	640	30000
141	141	9083.092481	11139.64048	650	30000
142	142	9083.092481	11139.64048	660	30000
143	143	9083.092481	11139.64048	670	30000
144	144	9083.092481	11139.64048	680	30000
145	145	9083.092481	11139.64048	690	30000
146	146	9083.092481	11139.64048	700	30000
147	147	9083.092481	11139.64048	710	30000
148	148	9083.092481	11139.64048	720	30000
149	149	9083.092481	11139.64048	730	30000
150	150	9083.092481	11139.64048	740	30000
151	151	9083.092481	11139.64048	750	30000
1	1	12267.76528	6216.889649	-750	30000
2	2	12267.76528	6216.889649	-740	30000
3	3	12267.76528	6216.889649	-730	30000
4	4	12267.76528	6216.889649	-720	30000
5	5	12267.76528	6216.889649	-710	30000
6	6	12267.76528	6216.889649	-700	30000
7	7	12267.76528	6216.889649	-690	30000
8	8	12267.76528	6216.889649	-680	30000
9	9	12267.76528	6216.889649	-670	30000
10	10	12267.76528	6216.889649	-660	30000
11	11	12267.76528	6216.889649	-650	30000
12	12	12267.76528	6216.889649	-640	30000
13	13	12267.76528	6216.889649	-630	30000
14	14	12267.76528	6216.889649	-620	30000
15	15	12267.76528	6216.889649	-610	30000
16	16	12267.76528	6216.889649	-600	30000
17	17	12267.76528	6216.889649	-590	30000
18	18	12267.76528	6216.889649	-580	30000
19	19	12267.76528	6216.889649	-570	30000
20	20	12267.76528	6216.889649	-560	30000
21	21	12267.76528	6216.889649	-550	30000
22	22	12267.76528	6216.889649	-540	30000
23	23	12267.76528	6216.889649	-530	30000
24	24	12267.76528	6216.889649	-520	30000
25	25	12267.76528	6216.889649	-510	30000
26	26	12267.76528	6216.889649	-500	30000
27	27	12267.76528	6216.889649	-490	30000
28	28	12267.76528	6216.889649	-480	30000
29	29	12267.76528	6216.889649	-470	30000
30	30	12267.76528	6216.889649	-460	30000
31	31	12267.76528	6216.889649	-450	30000
32	32	12267.76528	6216.889649	-440	30000
33	33	12267.76528	6216.889649	-430	30000
34	34	12267.76528	6216.889649	-420	30000
35	35	12267.76528	6216.889649	-410	30000
36	36	12267.76528	6216.889649	-400	30000
37	37	12267.76528	6216.889649	-390	30000
38	38	12267.76528	6216.889649	-380	30000
39	39	12267.76528	6216.889649	-370	30000
40	40	12267.76528	6216.889649	-360	30000
41	41	12267.76528	6216.889649	-350	30000
42	42	12267.76528	6216.889649	-340	30000
43	43	12267.76528	6216.889649	-330	30000
44	44	12267.76528	6216.889649	-320	30000
45	45	12267.76528	6216.889649	-310	30000
46	46	12267.76528	6216.889649	-300	30000
47	47	12267.76528	6216.889649	-290	30000
48	48	12267.76528	6216.889649	-280	30000
49	49	12267.76528	6216.889649	-270	30000
50	50	12267.76528	6216.889649	-260	30000
51	51	12267.76528	6216.889649	-250	30000
52	52	12267.76528	6216.889649	-240	30000
53	53	12267.76528	6216.889649	-230	30000
54	54	12267.76528	6216.889649	-220	30000
55	55	12267.76528	6216.889649	-210	30000
56	56	12267.76528	6216.889649	-200	30000
57	57	12267.76528	6216.889649	-190	30000
58	58	12267.76528	6216.889649	-180	30000
59	59	12267.76528	6216.889649	-170	30000
60	60	12267.76528	6216.889649	-160	30000
61	61	12267.76528	6216.889649	-150	30000
62	62	12267.76528	6216.889649	-140	30000
63	63	12267.76528	6216.889649	-130	30000
64	64	12267.76528	6216.889649	-120	30000
65	65	12267.76528	6216.889649	-110	30000
66	66	12267.76528	6216.889649	-100	30000
67	67	12267.76528	6216.889649	-90	30000
68	68	12267.76528	6216.889649	-80	30000
69	69	12267.76528	6216.889649	-70	30000
70	70	12267.76528	6216.889649	-60	30000
71	71	12267.76528	6216.889649	-50	30000
72	72	12267.76528	6216.889649	-40	30000
73	73	12267.76528	6216.889649	-30	30000
74	74	12267.76528	6216.889649	-20	30000
75	75	12267.76528	6216.889649	-10	30000
76	76	12267.76528	6216.889649	0	30000
77	77	12267.76528	6216.889649	10	30000
78	78	12267.76528	6216.889649	20	30000
79	79	12267.76528	6216.889649	30	30000
80	80	12267.76528	6216.889649	40	30000
81	81	12267.76528	6216.889649	50	30000
82	82	12267.76528	6216.889649	60	30000
83	83	12267.76528	6216.889649	70	30000
84	84	12267.76528	6216.889649	80	30000
85	85	12267.76528	6216.889649	90	30000
86	86	12267.76528	6216.889649	100	30000
87	87	12267.76528	6216.889649	110	30000
88	88	12267.76528	6216.889649	120	30000
89	89	12267.76528	6216.889649	130	30000
90	90	12267.76528	6216.889649	140	30000
91	91	12267.76528	6216.889649	150	30000
92	92	12267.76528	6216.889649	160	30000
93	93	12267.76528	6216.889649	170	30000
94	94	12267.76528	6216.889649	180	30000
95	95	12267.76528	6216.889649	190	30000
96	96	12267.76528	6216.889649	200	30000
97	97	12267.76528	6216.889649	210	30000
98	98	12267.76528	6216.889649	220	30000
99	99	12267.76528	6216.889649	230	30000
100	100	12267.76528	6216.889649	240	30000
101	101	12267.76528	6216.889649	250	30000
102	102	12267.76528	6216.889649	260	30000
103	103	12267.76528	6216.889649	270	30000
104	104	12267.76528	6216.889649	280	30000
105	105	12267.76528	6216.889649	290	30000
106	106	12267.76528	6216.889649	300	30000
107	107	12267.76528	6216.889649	310	30000
108	108	12267.76528	6216.889649	320	30000
109	109	12267.76528	6216.889649	330	30000
110	110	12267.76528	6216.889649	340	30000
111	111	12267.76528	6216.889649	350	30000
112	112	12267.76528	6216.889649	360	30000
113	113	12267.76528	6216.889649	370	30000
114	114	12267.76528	6216.889649	380	30000
115	115	12267.76528	6216.889649	390	30000
116	116	12267.76528	6216.889649	400	30000
117	117	12267.76528	6216.889649	410	30000
118	118	12267.76528	6216.889649	420	30000
119	119	12267.76528	6216.889649	430	30000
120	120	12267.76528	6216.889649	440	30000
121	121	12267.76528	6216.889649	450	30000
122	122	12267.76528	6216.889649	460	30000
123	123	12267.76528	6216.889649	470	30000
124	124	12267.76528	6216.889649	480	30000
125	125	12267.76528	6216.889649	490	30000
126	126	12267.76528	6216.889649	500	30000
127	127	12267.76528	6216.889649	510	30000
128	128	12267.76528	6216.889649	520	30000
129	129	12267.76528	6216.889649	530	30000
130	130	12267.76528	6216.889649	540	30000
131	131	12267.76528	6216.889649	550	30000
132	132	12267.76528	6216.889649	560	30000
133	133	12267.76528	6216.889649	570	30000
134	134	12267.76528	6216.889649	580	30000
135	135	12267.76528	6216.889649	590	30000
136	136	12267.76528	6216.889649	600	30000
137	137	12267.76528	6216.889649	610	30000
138	138	12267.76528	6216.889649	620	30000
139	139	12267.76528	6216.889649	630	30000
140	140	12267.76528	6216.889649	640	30000
141	141	12267.76528	6216.889649	650	30000
142	142	12267.76528	6216.889649	660	30000
143	143	12267.76528	6216.889649	670	30000
144	144	12267.76528	6216.889649	680	30000
145	145	12267.76528	6216.889649	690	30000
146	146	12267.76528	6216.889649	700	30000
147	147	12267.76528	6216.889649	710	30000
148	148	12267.76528	6216.889649	720	30000
149	149	12267.76528	6216.889649	730	30000
150	150	12267.76528	6216.889649	740	30000
151	151	12267.76528	6216.889649	750	30000
