# Supplementary material for: Analyzing Single Molecule Localization Microscopy Data Using Cubic Splines
Source: Sci Rep. 2017 Apr 3;7:552. doi: 10.1038/s41598-017-00622-w (PMC5428856; doi:10.1038/s41598-017-00622-w)
Supplement: Supplementary file 1 — Python code and Data [file 41598_2017_622_MOESM1_ESM.zip › supplement/figure5/README.txt]

Part1: Double helix analysis.

1. Convert activations.csv file to activations.bin file.

$ python smlm_truth_to_bin.py activations.csv activations.bin


2. Measure double-helix PSF and create spline.

$ python /path/to/storm-analysis/storm_analysis/spliner/measure_psf.py --movie sequence-as-stack-Beads-DH-Exp.tif --bin activations.bin --psf dh_psf.psf
$ python /path/to/storm-analysis/storm_analysis/spliner/psf_to_spline.py --psf dh_psf.psf --spline dh_psf.spline --spline_size 23


3. Create PSF with 20nm pixel size in XY, 10nm in Z.

$ python spline_to_tiff.py dh_psf.spline dh_psf.tif


4. Create calibration and test movies.

$ python tile_psf_calib.py dh_psf.tif dh_psf.off dh_calib_movie.tif
$ python tile_psf_testing.py dh_psf.tif dh_psf.off dh_test_movie.tif


5. Measure double-helix PSF and create spline.

$ python /path/to/storm-analysis/storm_analysis/spliner/measure_psf.py --movie dh_calib_movie.tif --bin dh_calib_movie_olist.bin --psf dh_calib_psf.psf
$ python /path/to/storm-analysis/storm_analysis/spliner/psf_to_spline.py --psf dh_calib_psf.psf --spline dh_calib_psf.spline --spline_size 23


6. Analyze test movie.

$ python /path/to/storm-analysis/storm_analysis/spliner/spline_analysis.py --movie dh_test_movie.tif --bin dh_test_movie_slist.bin --xml spline_fit_dh.xml


7. Measure errors in fitting.

$ python calculate_deviation_xyz.py dh_test_movie_olist.bin dh_test_movie_slist.bin dh_results.txt
$ python average_deviation_xyz_vs_z.py dh_results.txt


8. Calculate Cramer-Rao bounds.

$ python crao_bounds dh_calib_psf.spline dh_crao.txt


Part2: Saddle point analysis.

1. Create PSF with 20nm pixel size in XY, 10nm in Z.

$ python pupil_math.py rsp_psf.tif rotated_saddlep_psf_zmn.txt 1.0


2. Create calibration and test movies.

$ python tile_psf_calib.py rsp_psf.tif z_offset.txt rsp_calib_movie.tif
$ python tile_psf_testing.py rsp_psf.tif z_offset.txt rsp_test_movie.tif


3. Measure rotated saddle-point PSF and create spline.

$ python /path/to/storm-analysis/storm_analysis/spliner/measure_psf.py --movie rsp_calib_movie.tif --bin rsp_calib_movie_olist.bin --psf rsp_calib_psf.psf
$ python /path/to/storm-analysis/storm_analysis/spliner/psf_to_spline.py --psf rsp_calib_psf.psf --spline rsp_calib_psf.spline --spline_size 20


4. Analyze test movie.

$ python /path/to/storm-analysis/storm_analysis/spliner/spline_analysis.py --movie rsp_test_movie.tif --bin rsp_test_movie_slist.bin --xml spline_fit_sp.xml


5. Measure errors in fitting.

$ python calculate_deviation_xyz.py rsp_test_movie_olist.bin rsp_test_movie_slist.bin rsp_results.txt
$ python average_deviation_xyz_vs_z.py rsp_results.txt


8. Calculate Cramer-Rao bounds.

$ python crao_bounds rsp_calib_psf.spline rsp_crao.txt


Part3: Make plots (you need to copy in the results from above by hand).

$ python plot_results.py
