# Supplementary material for: Analyzing Single Molecule Localization Microscopy Data Using Cubic Splines
Source: Sci Rep. 2017 Apr 3;7:552. doi: 10.1038/s41598-017-00622-w (PMC5428856; doi:10.1038/s41598-017-00622-w)
Supplement: Supplementary file 1 — Python code and Data [file 41598_2017_622_MOESM1_ESM.zip › supplement/figure5/rotated_saddlep_psf_zmn.txt]

2 2 -1.0
-1 1 0.0
2 4 0.748442119054
2 6 -0.108928502451
6 6 -0.0856470428581
-2 4 0.0385297189251
0 2 0.0355899066692
-3 3 0.0329030772722
1 1 0.0
-1 3 -0.0268065831397
0 6 -0.0252015937547
-6 6 -0.0241553561883
1 3 0.0193467063376
-3 5 -0.0178672357891
-5 5 0.0149226934769
3 5 -0.0133704320354
-1 5 0.012360446836
3 3 0.0120035978007
5 5 -0.0107150334092
0 4 -0.0103014503611
-2 2 -0.00969286328776
-2 6 0.00793296015321
3 7 -0.00716537869292
-4 4 -0.00615718571377
1 5 -0.00591890326594
-5 7 0.00580879079752
-4 6 -0.00551193745394
-3 7 -0.00525479439597
4 6 -0.00413739123991
-1 7 0.00356656164383
1 7 0.00309219557887
4 4 -0.00198045541447
5 7 -0.00188743700339
-7 7 -0.00160584092295
7 7 0.00138640554338
