# Supplementary material for: Analyzing Single Molecule Localization Microscopy Data Using Cubic Splines
Source: Sci Rep. 2017 Apr 3;7:552. doi: 10.1038/s41598-017-00622-w (PMC5428856; doi:10.1038/s41598-017-00622-w)
Supplement: Supplementary file 1 — Python code and Data [file 41598_2017_622_MOESM1_ESM.zip › supplement/figure5/crao_bounds.py]

#!/usr/bin/python
#
# Calculate Cramer-Rao bounds.
#
# Hazen 02/17
#

import math
import sys

import storm_analysis.spliner.cramer_rao as cramerRao

if (len(sys.argv) != 3):
    print("Usage: <psf.spline> <bounds.txt>")
    exit()

crb = cramerRao.CRBound3D(sys.argv[1])

with open(sys.argv[2], "w") as fp:
    for i in range(121):
        z = 10*(i - 60)
        crlb = crb.calcCRBound(100, 4000, z_position = z)

        # calcCRBound() returns the variance. In the plots
        # we are reporting the average absolution deviation,
        # which equals the standard deviation * 2.0/sqrt(2.0 * pi).
        
        crx = 0.79788 * math.sqrt(crlb[1])
        cry = 0.79788 * math.sqrt(crlb[2])
        crz = 0.79788 * math.sqrt(crlb[3])

        print("z ", z, crx, cry, crz)
        fp.write("{0:.1f} {1:.3f} {2:.3f} {3:.3f}\n".format(z, crx, cry, crz))
