# Supplementary material for: Analyzing Single Molecule Localization Microscopy Data Using Cubic Splines
Source: Sci Rep. 2017 Apr 3;7:552. doi: 10.1038/s41598-017-00622-w (PMC5428856; doi:10.1038/s41598-017-00622-w)
Supplement: Supplementary file 1 — Python code and Data [file 41598_2017_622_MOESM1_ESM.zip › supplement/figure5/smlm_truth_to_bin.py]

#!/usr/bin/python
#
# Convert SMLM ground truth file to .bin file.
# Assumes 100nm pixel size.
#
# Hazen 06/16
#

import numpy
import sys

import storm_analysis.sa_library.writeinsight3 as writeinsight3

if (len(sys.argv) != 3):
    print("usage: <truth.csv> <truth.bin>")
    exit()

truth = numpy.loadtxt(sys.argv[1], delimiter = ",")

truth = truth[truth[:,0].argsort()]

for i in range(10):
    print(truth[i,:])

t_bin = writeinsight3.I3Writer(sys.argv[2])
t_bin.addMoleculesWithXYZIFrame(0.01 * truth[:,2],
                                0.01 * truth[:,3],
                                truth[:,4],
                                truth[:,5],
                                truth[:,1])
t_bin.close()
