# Supplementary material for: Analyzing Single Molecule Localization Microscopy Data Using Cubic Splines
Source: Sci Rep. 2017 Apr 3;7:552. doi: 10.1038/s41598-017-00622-w (PMC5428856; doi:10.1038/s41598-017-00622-w)
Supplement: Supplementary file 1 — Python code and Data [file 41598_2017_622_MOESM1_ESM.zip › supplement/figure5/plot_results.py]

#!/usr/bin/python
#
# Make plot for figure compare psfs
#
# Hazen 08/16
#

import matplotlib
import matplotlib.pyplot as pyplot
import numpy
import os
import sys

if (len(sys.argv) != 1):
    print("usage:")
    exit()

# dh1 results
dh_results = numpy.array([

    [-450.0, 6.8201570044581619, 7.064197619341563, 10.694394143347052] ,
    [-350.0, 6.4703078209876557, 7.1953605260630997, 10.190978885116598] ,
    [-250.0, 6.0815972376543215, 7.204766455075446, 9.8595615041152271] ,
    [-150.0, 5.9379601755829903, 7.4577135853909473, 10.567575655006857] ,
    [-50.0, 5.8506799447873794, 7.6855237397119334, 10.362086658093279] ,
    [50.0, 5.8060496131687245, 7.69190282133059, 11.809192578875169] ,
    [150.0, 5.8321031663237317, 7.7696156385459529, 11.559846823045266] ,
    [250.0, 5.9288737671467757, 7.5610805771604932, 10.328701123113854] ,
    [350.0, 5.8823098120713304, 7.185673026406036, 11.532970231138545] ,
    [450.0, 5.8426290493827171, 6.8778233528806592, 12.148896838820303] ,

    ])

# saddle point results
sp_results = numpy.array([

    [-450.0, 14.4311429218107, 11.460542777091906, 10.56381991941015] ,
    [-350.0, 13.07775645644719, 7.4674883185871055, 8.6639606117969823] ,
    [-250.0, 9.2263015243484219, 5.1570884482167356, 8.5854318878600822] ,
    [-150.0, 6.2065560452674902, 4.3730390168038413, 8.7946435658436215] ,
    [-50.0, 4.8573612986968451, 4.2342622661179705, 9.1432402856652946] ,
    [50.0, 4.3206608638545951, 4.7441031989026063, 9.329801327846365] ,
    [150.0, 4.2888659681069958, 5.8698672983539106, 9.1199561080246898] ,
    [250.0, 5.0478614248971185, 8.6947004396433467, 8.9557638693415651] ,
    [350.0, 6.9097611104252401, 12.929572067901237, 8.891062935185186] ,
    [450.0, 10.326617150548696, 14.727160656378601, 10.678647882030178] ,
    
    ])

# Cramer-Rao bounds
dh_cr_bounds = numpy.loadtxt("dh_crao.txt")
rsp_cr_bounds = numpy.loadtxt("rsp_crao.txt")

# Configure plots
matplotlib.rc('axes', linewidth=2)
matplotlib.rc('legend', fontsize=18, handlelength=2)

matplotlib.rcParams['figure.autolayout'] = True
matplotlib.rcParams['font.size'] = 22
matplotlib.rcParams['savefig.directory'] = os.chdir(os.getcwd())
matplotlib.rcParams['xtick.labelsize'] = 20
matplotlib.rcParams['xtick.major.size'] = 5
matplotlib.rcParams['xtick.major.width'] = 2
matplotlib.rcParams['ytick.labelsize'] = 20
matplotlib.rcParams['ytick.major.size'] = 5
matplotlib.rcParams['ytick.major.width'] = 2


### DH plot.

fig = pyplot.figure()

# Plot.
pyplot.scatter(dh_results[:,0], dh_results[:,1], color = "blue", s = 200, facecolors='none', linewidth=2)
pyplot.scatter(dh_results[:,0], dh_results[:,2], color = "red", s = 200, facecolors='none', linewidth=2)
pyplot.scatter(dh_results[:,0], dh_results[:,3], color = "purple", s = 200, facecolors='none', linewidth=2)

pyplot.plot(dh_cr_bounds[:,0], dh_cr_bounds[:,1], color = "red", linewidth=2)
pyplot.plot(dh_cr_bounds[:,0], dh_cr_bounds[:,2], color = "blue", linewidth=2)
pyplot.plot(dh_cr_bounds[:,0], dh_cr_bounds[:,3], color = "purple", linewidth=2)

# Legend
p1 = pyplot.Circle((0, 0), 0.1, fc="blue")
p2 = pyplot.Circle((0, 0), 0.1, fc="red")
p3 = pyplot.Circle((0, 0), 0.1, fc="purple")

# Adds the legend into plot
legend = pyplot.legend((p1, p2, p3), ('X', 'Y', 'Z'), loc=1, scatterpoints = 1)
legend.get_frame().set_linewidth(2)

# Etc.
pyplot.xlim((-500.0, 500))
pyplot.ylim((0.0, 30))
pyplot.xlabel("Z (nm)")
pyplot.ylabel("XYZ Error (nm)")

leg = pyplot.gca().get_legend()
llines = leg.get_lines()
pyplot.setp(llines, linewidth=2)

fig.savefig("error_dh.png", dpi=600)

pyplot.show()


### Saddle point plot.

fig = pyplot.figure()

# Plot.
pyplot.scatter(sp_results[:,0], sp_results[:,1], color = "blue", s = 200, facecolors='none', linewidth=2)
pyplot.scatter(sp_results[:,0], sp_results[:,2], color = "red", s = 200, facecolors='none', linewidth=2)
pyplot.scatter(sp_results[:,0], sp_results[:,3], color = "purple", s = 200, facecolors='none', linewidth=2)

pyplot.plot(rsp_cr_bounds[:,0], rsp_cr_bounds[:,1], color = "red", linewidth=2)
pyplot.plot(rsp_cr_bounds[:,0], rsp_cr_bounds[:,2], color = "blue", linewidth=2)
pyplot.plot(rsp_cr_bounds[:,0], rsp_cr_bounds[:,3], color = "purple", linewidth=2)

# Legend
p1 = pyplot.Rectangle((0, 0), 0.1, 0.1, fc="blue")
p2 = pyplot.Rectangle((0, 0), 0.1, 0.1, fc="red")
p3 = pyplot.Rectangle((0, 0), 0.1, 0.1, fc="purple")

# Adds the legend into plot
legend = pyplot.legend((p1, p2, p3), ('X', 'Y', 'Z'), loc=1, scatterpoints = 1)
legend.get_frame().set_linewidth(2)

# Etc.
pyplot.xlim((-500.0, 500))
pyplot.ylim((0.0, 30))
pyplot.xlabel("Z (nm)")
pyplot.ylabel("XYZ Error (nm)")

leg = pyplot.gca().get_legend()
llines = leg.get_lines()
pyplot.setp(llines, linewidth=2)

fig.savefig("error_saddle_point.png", dpi=600)

pyplot.show()


#
# The MIT License
#
# Copyright (c) 2016 Zhuang Lab, Harvard University
#
# Permission is hereby granted, free of charge, to any person obtaining a copy
# of this software and associated documentation files (the "Software"), to deal
# in the Software without restriction, including without limitation the rights
# to use, copy, modify, merge, publish, distribute, sublicense, and/or sell
# copies of the Software, and to permit persons to whom the Software is
# furnished to do so, subject to the following conditions:
#
# The above copyright notice and this permission notice shall be included in
# all copies or substantial portions of the Software.
#
# THE SOFTWARE IS PROVIDED "AS IS", WITHOUT WARRANTY OF ANY KIND, EXPRESS OR
# IMPLIED, INCLUDING BUT NOT LIMITED TO THE WARRANTIES OF MERCHANTABILITY,
# FITNESS FOR A PARTICULAR PURPOSE AND NONINFRINGEMENT. IN NO EVENT SHALL THE
# AUTHORS OR COPYRIGHT HOLDERS BE LIABLE FOR ANY CLAIM, DAMAGES OR OTHER
# LIABILITY, WHETHER IN AN ACTION OF CONTRACT, TORT OR OTHERWISE, ARISING FROM,
# OUT OF OR IN CONNECTION WITH THE SOFTWARE OR THE USE OR OTHER DEALINGS IN
# THE SOFTWARE.
#
