# Supplementary material for: Analyzing Single Molecule Localization Microscopy Data Using Cubic Splines
Source: Sci Rep. 2017 Apr 3;7:552. doi: 10.1038/s41598-017-00622-w (PMC5428856; doi:10.1038/s41598-017-00622-w)
Supplement: Supplementary file 1 — Python code and Data [file 41598_2017_622_MOESM1_ESM.zip › supplement/README.txt]

Each folder contains the data and code necessary to produce
the corresponding figure. The code depends on the storm-analysis
Python project available here:

https://github.com/ZhuangLab/storm-analysis
