# Supplementary material for: Analyzing Single Molecule Localization Microscopy Data Using Cubic Splines
Source: Sci Rep. 2017 Apr 3;7:552. doi: 10.1038/s41598-017-00622-w (PMC5428856; doi:10.1038/s41598-017-00622-w)
Supplement: Supplementary file 1 — Python code and Data [file 41598_2017_622_MOESM1_ESM.zip › supplement/figure4/spline_fit_std.xml]

<?xml version="1.0" encoding="ISO-8859-1"?>
<settings>
  <!--
      Film parameters
  -->
  
  <!-- -1 = start at the beginning, analyze to the end -->
  <start_frame type="int">-1</start_frame>
  <max_frame type="int">-1</max_frame>

  <!-- These are for reducing the analysis AOI -->
  <!--
  <x_start type="int">50</x_start>
  <x_stop type="int">200</x_stop>
  <y_start type="int">50</y_start>
  <y_stop type="int">200</y_stop>
  -->
  
  <!-- CCD baseline, this is what the camera reads with the
       shutter closed. This value will be subtracted off
       of every frame. -->
  <baseline type="float">100.0</baseline>

  <!-- CCD pixel size (in nm) -->
  <pixel_size type="float">160.0</pixel_size>

  <!-- CCD orientation, generally you should use "normal", but
       if you want to compare the analysis with older versions
       of Insight3 you'll sometimes find that "inverted" works best. -->
  <orientation type="string">normal</orientation>

  
  <!--
      Peak finding and fitting parameters
  -->

  <!-- Maximum number of iterations for new peak finding. -->
  <iterations type="int">20</iterations>
  
  <!-- This is the spline file to use for fitting. Based
       on the spline the analysis will decide whether to
       do 2D or 3D spline fitting, 2D if the spline is 2D,
       3D if the spline is 3D. -->
  <spline type="filename">psf_sim.spline</spline>

  <!-- threshold, this is basically the same as the minimum height 
       parameter for peak finding in Insight3. You should use a number
       roughly equal to the value of the brightest pixel (minus the
       CCD baseline) in the dimmest peak that you want to keep. -->
  <threshold type="float">30.0</threshold>

  <!-- sigma, if there are two peaks closer than this value after fitting
       the dimmer one will be removed. Units are in pixels. -->
  <sigma type="float">1.0</sigma>

  
  <!--
      Tracking parameters
  -->
  
  <!-- Frame descriptor string
       0 - activation frame
       1 - non-specific frame
       2 - channel1 frame
       3 - channel2 frame
       4 - etc..
       -->
  <descriptor type="string">2</descriptor>

  <!-- Radius for matching peaks from frame to frame. Localizations that
       are closer than this value (in pixels) in adjacent frames (ignoring
       activation frames) are assumed to come from the same emitter and
       are averaged together to create a (hopefully) more accurately
       localized emitter. If this is zero then no matching will be done. -->
  <radius type="float">0.0</radius>


  <!-- range for z fitting, specified in um-->
  <!-- These specify what is "bad", i.e. localizations with
       z values that are greater than or equal to these 
       values will be as assigned to the "bad" category. -->
  <min_z type="float">-0.6</min_z>
  <max_z type="float">0.6</max_z>

  <!-- Drift correction parameters -->
  <!-- do drift correction 0 = No -->
  <drift_correction type="int">0</drift_correction>

  <!-- number of frames in each sub-STORM image. -->
  <frame_step type="int">500</frame_step>
  
  <!-- ... 2 is a good value -->
  <!-- This is the "scale" at which to render the sub-STORM
       images for drift correction. Drift correction works 
       by creating STORM images from frame_step sized groups 
       of frames. These are rendered scaled by the d_scale 
       parameter. For example, if your data is 256x256 pixels 
       then the drift-correction will create 512x512 sub-STORM 
       images (for d_scale = 2) and then attempt to correlate 
       these images to each other to calculate the drift. 
       Using a larger d_scale value creates higher resolution 
       sub-STORM images, but they are also sparser so you 
       might not see any improvement in the drift correction. -->
  <d_scale type="int">2</d_scale>  

</settings>
