# Supplementary material for: Analyzing Single Molecule Localization Microscopy Data Using Cubic Splines
Source: Sci Rep. 2017 Apr 3;7:552. doi: 10.1038/s41598-017-00622-w (PMC5428856; doi:10.1038/s41598-017-00622-w)
Supplement: Supplementary file 1 — Python code and Data [file 41598_2017_622_MOESM1_ESM.zip › supplement/figure4/density_0p1.inf]

binning = 1 x 1
data type = 16 bit integers (binary, big endian)
frame dimensions = 256 x 256
number of frames = 30
Lock Target = 0.0
x_start = 1
x_end = 256
y_start = 1
y_end = 256
