# Supplementary material for: Analyzing Single Molecule Localization Microscopy Data Using Cubic Splines
Source: Sci Rep. 2017 Apr 3;7:552. doi: 10.1038/s41598-017-00622-w (PMC5428856; doi:10.1038/s41598-017-00622-w)
Supplement: Supplementary file 1 — Python code and Data [file 41598_2017_622_MOESM1_ESM.zip › supplement/figure4/README.txt]

1. Measuring the spline.

$ python /path/to/storm-analysis/storm_analysis/spliner/measure_psf.py --movie psf_movie.dax --bin psf_movie_olist.bin --psf psf_sim.psf --aoi_size 10 --zrange 600.0
$ python /path/to/storm-analysis/storm_analysis/spliner/psf_to_spline.py --psf psf_sim.psf --spline psf_sim.spline --spline_size 14


2. Measuring run times (on a linux platform).

# 3D-DAOSTORM
$ time python /path/to/storm-analysis/storm_analysis/daostorm_3d/mufit_analysis.py --movie density_0p03.dax --bin density_0p03_mlist.bin --xml test_3d_Z.xml

# Spliner
$ time python /path/to/storm-analysis/storm_analysis/spliner/spline_analysis.py --movie density_0p03.dax --bin density_0p03_slist.bin --xml spline_fit_std.xml 


3. Make plot. You'll need to edit this file with the timing results from (2).

$ python plot_timing_results.py
