# Supplementary material for: Analyzing Single Molecule Localization Microscopy Data Using Cubic Splines
Source: Sci Rep. 2017 Apr 3;7:552. doi: 10.1038/s41598-017-00622-w (PMC5428856; doi:10.1038/s41598-017-00622-w)
Supplement: Supplementary file 1 — Python code and Data [file 41598_2017_622_MOESM1_ESM.zip › supplement/figure4/plot_timing_results.py]

#!/usr/bin/python
#
# Make plot timing results.
#
# Hazen 05/16
#

import matplotlib
import matplotlib.pyplot as pyplot
import numpy
import os
import sys

if (len(sys.argv) != 1):
    print "usage:"
    exit()

xticks = ('0.03', '0.1', '0.3')
dao = numpy.array([6.42/100.0, 3.81/30.0, 4.94/10.0])
sp = numpy.array([10.8/100.0, 9.23/30.0, 14.6/10.0])

# Configure plots
matplotlib.rc('axes', linewidth=2)
matplotlib.rc('legend', fontsize=18, handlelength=2)

matplotlib.rcParams['figure.autolayout'] = True
matplotlib.rcParams['font.size'] = 22
matplotlib.rcParams['savefig.directory'] = os.chdir(os.getcwd())
matplotlib.rcParams['xtick.labelsize'] = 20
matplotlib.rcParams['xtick.major.size'] = 5
matplotlib.rcParams['xtick.major.width'] = 2
matplotlib.rcParams['ytick.labelsize'] = 20
matplotlib.rcParams['ytick.major.size'] = 5
matplotlib.rcParams['ytick.major.width'] = 2


### XY plot.

fig, ax = pyplot.subplots()

index = numpy.arange(dao.size)
bar_width = 0.35
opacity = 0.4

rects1 = pyplot.bar(index,
                    dao,
                    bar_width,
                    alpha = opacity,
                    color = 'b',
                    linewidth = 2,
                    label = '3D-DAOSTORM')

rects2 = pyplot.bar(index + bar_width + 0.05,
                    sp,
                    bar_width,
                    alpha = opacity,
                    color = 'r',
                    linewidth = 2,
                    label = 'Cubic Spline')

# Etc.
pyplot.xlim((-0.1, 2.9))
#pyplot.ylim((0.0, 20))
pyplot.xlabel('Density (objects / um$^2$)')
pyplot.ylabel("Run Time (seconds / frame)")
pyplot.xticks(index + bar_width, xticks)

legend = pyplot.legend(loc = 2)
legend.get_frame().set_linewidth(2)

fig.savefig("timing_results.png", dpi=600)

pyplot.show()

#
# The MIT License
#
# Copyright (c) 2016 Zhuang Lab, Harvard University
#
# Permission is hereby granted, free of charge, to any person obtaining a copy
# of this software and associated documentation files (the "Software"), to deal
# in the Software without restriction, including without limitation the rights
# to use, copy, modify, merge, publish, distribute, sublicense, and/or sell
# copies of the Software, and to permit persons to whom the Software is
# furnished to do so, subject to the following conditions:
#
# The above copyright notice and this permission notice shall be included in
# all copies or substantial portions of the Software.
#
# THE SOFTWARE IS PROVIDED "AS IS", WITHOUT WARRANTY OF ANY KIND, EXPRESS OR
# IMPLIED, INCLUDING BUT NOT LIMITED TO THE WARRANTIES OF MERCHANTABILITY,
# FITNESS FOR A PARTICULAR PURPOSE AND NONINFRINGEMENT. IN NO EVENT SHALL THE
# AUTHORS OR COPYRIGHT HOLDERS BE LIABLE FOR ANY CLAIM, DAMAGES OR OTHER
# LIABILITY, WHETHER IN AN ACTION OF CONTRACT, TORT OR OTHERWISE, ARISING FROM,
# OUT OF OR IN CONNECTION WITH THE SOFTWARE OR THE USE OR OTHER DEALINGS IN
# THE SOFTWARE.
#
