# Supplementary material for: Analyzing Single Molecule Localization Microscopy Data Using Cubic Splines
Source: Sci Rep. 2017 Apr 3;7:552. doi: 10.1038/s41598-017-00622-w (PMC5428856; doi:10.1038/s41598-017-00622-w)
Supplement: Supplementary file 1 — Python code and Data [file 41598_2017_622_MOESM1_ESM.zip › supplement/figure2/saddle_point_psf_zmn.txt]

-2 2 1.0
-2 4 -0.748012786712
-1 1 -0.685003365732
1 1 -0.64441330551
-2 6 0.10944154868
-6 6 -0.0880701987029
2 4 0.0365504902067
0 2 0.0334391101042
3 3 0.0333985520243
1 3 -0.0268830110837
-1 3 -0.0265607371495
0 6 -0.0263682600112
-3 3 -0.0236364611985
6 6 0.0232621958662
-3 5 0.0182827675414
-5 5 -0.0176646703758
2 2 -0.011618880149
0 4 -0.0110098973572
3 5 -0.0101280260055
-1 5 0.0099610715156
1 5 0.00935896232981
5 5 -0.00931671488101
-3 7 0.00717746833175
-5 7 -0.00564207225517
-4 4 0.00545420395115
2 6 0.00545051040443
-4 6 0.00490376653929
5 7 -0.0039380017516
1 7 0.00387936145925
7 7 0.00366625244178
4 6 0.00201476059334
4 4 -0.00165254051651
-1 7 0.0012182952559
3 7 -0.000247680432492
-7 7 0.000131155090439
