# Supplementary material for: Analyzing Single Molecule Localization Microscopy Data Using Cubic Splines
Source: Sci Rep. 2017 Apr 3;7:552. doi: 10.1038/s41598-017-00622-w (PMC5428856; doi:10.1038/s41598-017-00622-w)
Supplement: Supplementary file 1 — Python code and Data [file 41598_2017_622_MOESM1_ESM.zip › supplement/figure2/README.txt]

1. Create PSFs & create z_offset.txt file.

# Astigmatic PSF
$ python pupil_math.py astig.tif

# Saddle point PSF
$ python pupil_math.py saddle_point.tif saddle_point_psf_zmn.txt 1.0


2. Rescale and make beads.txt file. From here on the process is the same for
   astigmatism or the saddle point PSF, so XX is the appropriate PSF name.

$ python rescale_make_beads.py XX.tif XX_rs.tif


3. Generate psf file.

$ python /path/to/storm-analysis/storm_analysis/spliner/measure_psf_beads.py --movie XX_rs.tif --zoffset z_offset.txt --beads beads.txt --psf XX_psf.psf --aoi_size 14 --zrange 1000 --zstep 50


4. Generate spline file. This step is a bit slow, it may take a few minutes.

$ python /path/to/storm-analysis/storm_analysis/spliner/psf_to_spline.py --psf XX_psf.psf --spline XX_psf.spline --spline_size 24


5. Measure difference between the original PSF and the spline PSF.

$ python psf_spline_difference.py XX_rs.tif XX_psf.spline z_offset.txt XX_diff.tif XX_spline.tif


6. Make figure images. The offsets are slightly different here because
   the original PSFs created by pupil_math.py have slightly different
   centers.

$ python make_difference_pictures.py astig_rs.tif astig_spline.tif astig_diff.tif astig 0
$ python make_difference_pictures.py saddle_point_rs.tif saddle_point_spline.tif saddle_point_diff.tif saddle_point 1


7. Difference for the best fit Gaussian.

$ python gauss_astig_difference.py astig.tif
