# Supplementary material for: Analyzing Single Molecule Localization Microscopy Data Using Cubic Splines
Source: Sci Rep. 2017 Apr 3;7:552. doi: 10.1038/s41598-017-00622-w (PMC5428856; doi:10.1038/s41598-017-00622-w)
Supplement: Supplementary file 1 — Python code and Data [file 41598_2017_622_MOESM1_ESM.zip › supplement/figure2/rescale_make_beads.py]

#!/usr/bin/env python

import numpy
import sys

import tifffile

if (len(sys.argv) != 3):
    print("usage: <input psf.tif> <output psf.tif>")
    exit()

input_array = tifffile.imread(sys.argv[1])
input_size = input_array.shape[1]
output_array = 10000.0 * (input_array/numpy.max(input_array))

tifffile.imsave(sys.argv[2], output_array.astype(numpy.uint16))

with open("beads.txt", "w") as fp:
    offset = 1.0
    fp.write("{0:.3f} {1:.3f}\n".format(input_size * 0.5 + offset, input_size * 0.5 + offset))
