# Supplementary material for: Analyzing Single Molecule Localization Microscopy Data Using Cubic Splines
Source: Sci Rep. 2017 Apr 3;7:552. doi: 10.1038/s41598-017-00622-w (PMC5428856; doi:10.1038/s41598-017-00622-w)
Supplement: Supplementary file 1 — Python code and Data [file 41598_2017_622_MOESM1_ESM.zip › supplement/figure2/psf_spline_difference.py]

#!/usr/bin/env python
#

import numpy
import sys
import tifffile

import storm_analysis.spliner.spline_to_psf as splineToPSF

if (len(sys.argv) != 6):
    print("usage: <psf.tif> <spline.spline> <z_offsets> <diff.tif> <spline.tif>")
    exit()

psf = tifffile.imread(sys.argv[1]).astype(numpy.float32)
spline = splineToPSF.SplineToPSF3D(sys.argv[2])
z_offsets = numpy.loadtxt(sys.argv[3])[:,1]

xy_size = int((spline.getSize() - 1)/2)
xy_start = int((psf.shape[1] - xy_size)/2 + 1)
xy_end = xy_start + xy_size

psf_max = numpy.max(psf)
max_diff = 0.0
with tifffile.TiffWriter(sys.argv[4]) as diff_tif:
    with tifffile.TiffWriter(sys.argv[5]) as spline_tif:
        for i in range(z_offsets.size):
            sp_psf = spline.getPSF(z_offsets[i],
                                   shape = (psf.shape[1], psf.shape[2]))
            sp_psf = numpy.transpose(sp_psf).astype(numpy.float32)
        
            sp_psf = sp_psf * numpy.max(psf[i,:,:])/numpy.max(sp_psf)
            diff = (psf[i,:,:] - sp_psf)[xy_start:xy_end,xy_start:xy_end]/psf_max
            diff_abs = numpy.abs(diff)
            if (numpy.max(diff_abs) > max_diff):
                print("max diff at", i, max_diff, z_offsets[i])
                max_diff = numpy.max(diff_abs)
            diff_tif.save(diff)
            spline_tif.save(sp_psf)

print("Max difference:", max_diff)
