# Supplementary material for: Analyzing Single Molecule Localization Microscopy Data Using Cubic Splines
Source: Sci Rep. 2017 Apr 3;7:552. doi: 10.1038/s41598-017-00622-w (PMC5428856; doi:10.1038/s41598-017-00622-w)
Supplement: Supplementary file 1 — Python code and Data [file 41598_2017_622_MOESM1_ESM.zip › supplement/figure2/gauss_astig_difference.py]

#!/usr/bin/env python

import numpy
import sys
import tifffile

import storm_analysis.sa_library.gaussfit as gaussfit

if (len(sys.argv) != 2):
    print("usage: <psf.tif>")
    exit()

input_array = tifffile.imread(sys.argv[1])

print(numpy.max(input_array))

start = 49 - 10
end = 49 + 11

diff = numpy.zeros((input_array.shape[0], end - start, end - start))
max_diff = 0.0
max_index = 0
for i in range(input_array.shape[0]):
    data = input_array[i,start:end,start:end]

    [fitp, success] = gaussfit.fitFixedEllipticalGaussian(data, 1.0)

    fitfn = gaussfit.fixedEllipticalGaussian(*fitp)
    fitv = fitfn(*numpy.indices(data.shape))

    diff[i,:,:] = data - fitv

    if (numpy.max(numpy.abs(diff)) > max_diff):
        max_diff = numpy.max(numpy.abs(diff))
        max_index = i

print(max_index, max_diff)

tifffile.imsave("gauss_dif.tif", diff.astype(numpy.float32))
