# Supplementary material for: Analyzing Single Molecule Localization Microscopy Data Using Cubic Splines
Source: Sci Rep. 2017 Apr 3;7:552. doi: 10.1038/s41598-017-00622-w (PMC5428856; doi:10.1038/s41598-017-00622-w)
Supplement: Supplementary file 1 — Python code and Data [file 41598_2017_622_MOESM1_ESM.zip › supplement/figure2/make_difference_pictures.py]

#!/usr/bin/env python
#

import numpy
import scipy
import scipy.misc
import skimage
import skimage.transform
import sys
import tifffile

#import lib.rebin as rebin

if (len(sys.argv) != 6):
    print("usage: <psf.tif> <spline.tif> <diff.tif> <prefix> <offset>")
    exit()

psf = tifffile.imread(sys.argv[1]).astype(numpy.float32)
spline = tifffile.imread(sys.argv[2]).astype(numpy.float32)
diff = tifffile.imread(sys.argv[3]).astype(numpy.float32)

#xy_size = diff.shape[1]
xy_size = 17
xy_start = int((psf.shape[1] - xy_size)/2) + int(sys.argv[5])
xy_end = xy_start + xy_size

max_diff = 0
frame_n = 0
for i in range(diff.shape[0]):
    diff_abs = numpy.abs(diff[i,:,:])
    if (numpy.max(diff_abs) > max_diff):
        max_diff = numpy.max(diff_abs)
        frame_n = i

print("Max diff", max_diff, frame_n)

# This is offset -420nm
if True:
    frame_n = 58

psf_im = psf[frame_n,xy_start:xy_end,xy_start:xy_end]
spline_im = spline[frame_n,xy_start:xy_end,xy_start:xy_end]
diff_im = numpy.abs(diff[frame_n,:-2,:-2])

psf_im = psf_im/numpy.max(psf_im)
spline_im = spline_im/numpy.max(spline_im)

rescale = 10
output_shape = (psf_im.shape[0] * rescale, psf_im.shape[1] * rescale)

psf_im = skimage.transform.resize(psf_im, output_shape, order = 0)
spline_im = skimage.transform.resize(spline_im, output_shape, order = 0)
diff_im = skimage.transform.resize(diff_im, output_shape, order = 0)

print("Max difference at", frame_n, "is", numpy.max(diff_im))

psf_im = (255.0 * psf_im).astype(numpy.uint8)
spline_im = (255.0 * spline_im).astype(numpy.uint8)
diff_im = (255.0 * 100.0 * diff_im).astype(numpy.uint8)

tifffile.imsave(sys.argv[4] + "_im_psf.tif", psf_im)
tifffile.imsave(sys.argv[4] + "_im_spline.tif", spline_im)
tifffile.imsave(sys.argv[4] + "_im_diff.tif", diff_im)
