# Supplementary material for: Analyzing Single Molecule Localization Microscopy Data Using Cubic Splines
Source: Sci Rep. 2017 Apr 3;7:552. doi: 10.1038/s41598-017-00622-w (PMC5428856; doi:10.1038/s41598-017-00622-w)
Supplement: Supplementary file 1 — Python code and Data [file 41598_2017_622_MOESM1_ESM.zip › supplement/figure1/plot_spline_explanation.py]

#!/usr/bin/python
#
# Make plot for figure spline explanation.
#
# Hazen 06/16
#

import matplotlib
import matplotlib.pyplot as pyplot
import numpy
import numpy.random
import os
import scipy
import scipy.interpolate
import sys

import storm_analysis.spliner.spline1D as spline1D

if (len(sys.argv) != 1):
    print("usage:")
    exit()

x1 = numpy.arange(-10.0, 10.01, 1.0)
y1 = numpy.exp(-(0.1*x1*x1)) + 0.1
y1 += numpy.random.normal(scale = 0.01, size = y1.size)

x2 = numpy.arange(-10.0, 10.01, 0.5)
f2 = scipy.interpolate.interp1d(x1, y1, kind='cubic')
y2 = f2(x2)

x3 = numpy.arange(-10.0, 10.01, 0.025)
y3 = numpy.zeros(x3.size)

x4 = numpy.arange(0.0, 40.01, 0.05)

sp = spline1D.Spline1D(y2)
for i in range(x4.size):
    y3[i] = sp.f(x4[i])

# Configure plots
matplotlib.rc('axes', linewidth=2)
matplotlib.rc('legend', fontsize=18, handlelength=2)

matplotlib.rcParams['figure.autolayout'] = True
matplotlib.rcParams['font.size'] = 22
matplotlib.rcParams['savefig.directory'] = os.chdir(os.getcwd())
matplotlib.rcParams['xtick.labelsize'] = 20
matplotlib.rcParams['xtick.major.size'] = 5
matplotlib.rcParams['xtick.major.width'] = 2
matplotlib.rcParams['ytick.labelsize'] = 20
matplotlib.rcParams['ytick.major.size'] = 5
matplotlib.rcParams['ytick.major.width'] = 2


### X plot.

fig = pyplot.figure()

# Plot.
pyplot.bar(x1 - 0.4,
           y1,
           0.8,
           alpha = 0.5,
           fill = False,
           linewidth = 2,
           label = 'PSF Data')
pyplot.scatter(x2, y2, edgecolors = "black", facecolors = "red", s = 50, linewidth=2)
pyplot.plot(x3, y3, linewidth = 2)

# Adds the legend into plot
legend = pyplot.legend(('Spline', 'PSF upsampled', 'PSF'), loc=1, scatterpoints = 1)
legend.get_frame().set_linewidth(2)

# Etc.
pyplot.xlim((-2.0, 4.0))
pyplot.ylim((0.0, 1.5))
pyplot.xlabel("Pixels")
pyplot.ylabel("AU")

#leg = pyplot.gca().get_legend()
#llines = leg.get_lines()
#pyplot.setp(llines, linewidth=2)

fig.savefig("spline_explanation.png", dpi=600)

pyplot.show()


#
# The MIT License
#
# Copyright (c) 2016 Zhuang Lab, Harvard University
#
# Permission is hereby granted, free of charge, to any person obtaining a copy
# of this software and associated documentation files (the "Software"), to deal
# in the Software without restriction, including without limitation the rights
# to use, copy, modify, merge, publish, distribute, sublicense, and/or sell
# copies of the Software, and to permit persons to whom the Software is
# furnished to do so, subject to the following conditions:
#
# The above copyright notice and this permission notice shall be included in
# all copies or substantial portions of the Software.
#
# THE SOFTWARE IS PROVIDED "AS IS", WITHOUT WARRANTY OF ANY KIND, EXPRESS OR
# IMPLIED, INCLUDING BUT NOT LIMITED TO THE WARRANTIES OF MERCHANTABILITY,
# FITNESS FOR A PARTICULAR PURPOSE AND NONINFRINGEMENT. IN NO EVENT SHALL THE
# AUTHORS OR COPYRIGHT HOLDERS BE LIABLE FOR ANY CLAIM, DAMAGES OR OTHER
# LIABILITY, WHETHER IN AN ACTION OF CONTRACT, TORT OR OTHERWISE, ARISING FROM,
# OUT OF OR IN CONNECTION WITH THE SOFTWARE OR THE USE OR OTHER DEALINGS IN
# THE SOFTWARE.
#
